# Supplementary material for: [2-(sec-Butyl­imino­meth­yl)quinoline]­chlorido(η6-1-isopropyl-4-methyl­benzene)­ruthenium(II) hexa­fluorido­phosphate
Source: Acta Crystallogr Sect E Struct Rep Online. 2010 Aug 21;66(Pt 9):m1147. doi: 10.1107/S1600536810033003 (PMC3008139; doi:10.1107/S1600536810033003)
Supplement: Supplementary file 1 [file e-66-m1147-sup1.cif]

##############################################################################
###                                                                        ###
###        Electronic paper (Acta Crystallographica Section E)             ###
###                                                                        ###
##############################################################################
#                                                                            #
# This CIF contains the data in a paper accepted for publication in Acta     #
# Crystallographica Section E. It conforms to the requirements of Notes      #
# for Authors for Section E, and has been peer reviewed under the auspices   #
# of the IUCr Commission on Journals.                                        #
#                                                                            #
# Full details of the Crystallographic Information File format               #
# are given in the paper "The Crystallographic Information File (CIF):       #
# a New Standard Archive File for Crystallography" by S. R. Hall, F. H.      #
# Allen and I. D. Brown [Acta Cryst. (1991), A47, 655-685].                  #
#                                                                            #
# The current version of the core CIF dictionary is obtainable from          #
# ftp://ftp.iucr.org/pub/cif_core.dic. The current version number is 2.4.    #
#                                                                            #
# Software is freely available for graphical display of the structure(s) in  #
# this CIF.  For information consult the CIF home page http://www.iucr.org/  #
# cif/home.html                                                              #
#                                                                            #
# This file may be used for bona fide research purposes within the           #
# scientific community so long as proper attribution is given to the journal # 
# article from which it was obtained.                                        #
#                                                                            #
##############################################################################
                                             
data_I
_audit_creation_method     SHELXL-97
_chemical_name_systematic
;
[2-(<i>sec</i>-Butyliminomethyl)quinoline]chlorido(\h^6^-1-isopropyl-4-
methylbenzene)ruthenium(II) hexafluoridophosphate
;
_chemical_name_common     ?
_chemical_formula_moiety     'C24 H30 Cl N2 Ru +, F6 P -'
_chemical_formula_sum     'C24 H30 Cl F6 N2 P Ru'
_chemical_formula_iupac     '[Ru Cl (C10 H14) (C14 H16 N2)] P F6'
_chemical_formula_weight     627.99
_chemical_melting_point     ?
_symmetry_cell_setting     monoclinic
_symmetry_space_group_name_H-M     'P 21/c'
_symmetry_space_group_name_Hall     '-P 2ybc'
loop_
    _symmetry_equiv_pos_as_xyz
    'x, y, z'
    '-x, y+1/2, -z+1/2'
    '-x, -y, -z'
    'x, -y-1/2, z-1/2'
_cell_length_a     10.4513(6)
_cell_length_b     15.3595(9)
_cell_length_c     16.5780(10)
_cell_angle_alpha     90.00
_cell_angle_beta     97.4840(10)
_cell_angle_gamma     90.00
_cell_volume     2638.5(3)
_cell_formula_units_Z     4
_cell_measurement_reflns_used     6413
_cell_measurement_theta_min     2.48
_cell_measurement_theta_max     32.42
_cell_measurement_temperature     298(2)
_exptl_crystal_description     Prism
_exptl_crystal_colour     Red
_exptl_crystal_size_max     0.35
_exptl_crystal_size_mid     0.31
_exptl_crystal_size_min     0.08
_exptl_crystal_density_diffrn     1.581
_exptl_crystal_density_meas     ?
_exptl_crystal_density_method     'not measured'
_exptl_crystal_F_000     1272
_exptl_absorpt_coefficient_mu     0.814
_exptl_absorpt_correction_type     multi-scan
_exptl_absorpt_process_details     '(SHELXTL; Sheldrick, 2008)'
_exptl_absorpt_correction_T_min     0.7637
_exptl_absorpt_correction_T_max     0.9377
_exptl_special_details
;
;
_diffrn_ambient_temperature     298(2)
_diffrn_radiation_type     MoK\a
_diffrn_radiation_wavelength     0.71073
_diffrn_radiation_source     'fine-focus sealed tube'
_diffrn_radiation_monochromator     graphite
_diffrn_measurement_device_type     'Bruker SMART APEX CCD area-detector'
_diffrn_measurement_method     \w
_diffrn_detector_area_resol_mean     0.83
_diffrn_reflns_number     21833
_diffrn_reflns_av_R_equivalents     0.0476
_diffrn_reflns_av_sigmaI/netI     0.0366
_diffrn_reflns_theta_min     1.81
_diffrn_reflns_theta_max     25.35
_diffrn_reflns_theta_full     25.35
_diffrn_measured_fraction_theta_max     1.000
_diffrn_measured_fraction_theta_full     1.000
_diffrn_reflns_limit_h_min     -12
_diffrn_reflns_limit_h_max     12
_diffrn_reflns_limit_k_min     -18
_diffrn_reflns_limit_k_max     18
_diffrn_reflns_limit_l_min     -19
_diffrn_reflns_limit_l_max     19
_diffrn_standards_number     .
_diffrn_standards_interval_count     .
_diffrn_standards_interval_time     ?
_diffrn_standards_decay_%     .
_refine_special_details
;
Refinement of <i>F</i>\^2\^ against ALL reflections. The weighted
<i>R</i>-factor <i>wR</i> and goodness of fit <i>S</i> are based on
<i>F</i>\^2\^, conventional <i>R</i>-factors <i>R</i> are based on <i>F</i>,
with <i>F</i> set to zero for negative <i>F</i>\^2\^. The threshold expression
of <i>F</i>\^2\^ > \s(<i>F</i>\^2\^) is used only for calculating
<i>R</i>-factors(gt) <i>etc</i>. and is not relevant to the choice of
reflections for refinement. <i>R</i>-factors based on <i>F</i>\^2\^ are
statistically about twice as large as those based on <i>F</i>, and <i>R</i>-
factors based on ALL data will be even larger.
;
_reflns_number_total     4822
_reflns_number_gt     3985
_reflns_threshold_expression     I>2\s(I)
_refine_ls_structure_factor_coef     Fsqd
_refine_ls_matrix_type     full
_refine_ls_R_factor_all     0.0462
_refine_ls_R_factor_gt     0.0378
_refine_ls_wR_factor_gt     0.0956
_refine_ls_wR_factor_ref     0.0986
_refine_ls_goodness_of_fit_ref     1.025
_refine_ls_restrained_S_all     1.192
_refine_ls_number_reflns     4822
_refine_ls_number_parameters     405
_refine_ls_number_restraints     498
_refine_ls_hydrogen_treatment     constr
_refine_ls_weighting_scheme     calc
_refine_ls_weighting_details
                 'calc w=1/[\s^2^(Fo^2^)+(0.0620P)^2^] where P=(Fo^2^+2Fc^2^)/3'
_atom_sites_solution_hydrogens     geom
_atom_sites_solution_primary     direct
_atom_sites_solution_secondary     difmap
_refine_ls_shift/su_max     0.016
_refine_ls_shift/su_mean     0.001
_refine_diff_density_max     0.706
_refine_diff_density_min     -0.403
_refine_ls_extinction_method     none
_refine_ls_extinction_coef     ?
loop_
    _atom_type_symbol
    _atom_type_description
    _atom_type_scat_dispersion_real
    _atom_type_scat_dispersion_imag
    _atom_type_scat_source
    'C' 'C' 0.0033 0.0016
                         'International Tables Vol C Tables 4.2.6.8 and 6.1.1.4'
    'H' 'H' 0.0000 0.0000
                         'International Tables Vol C Tables 4.2.6.8 and 6.1.1.4'
    'N' 'N' 0.0061 0.0033
                         'International Tables Vol C Tables 4.2.6.8 and 6.1.1.4'
    'F' 'F' 0.0171 0.0103
                         'International Tables Vol C Tables 4.2.6.8 and 6.1.1.4'
    'P' 'P' 0.1023 0.0942
                         'International Tables Vol C Tables 4.2.6.8 and 6.1.1.4'
    'Cl' 'Cl' 0.1484 0.1585
                         'International Tables Vol C Tables 4.2.6.8 and 6.1.1.4'
    'Ru' 'Ru' -1.2594 0.8363
                         'International Tables Vol C Tables 4.2.6.8 and 6.1.1.4'
_computing_data_collection     'SMART (Bruker, 1999)'
_computing_cell_refinement     'SAINT (Bruker, 1999)'
_computing_data_reduction     'SAINT (Bruker, 1999)'
_computing_structure_solution     'SHELXTL (Sheldrick, 2008)'
_computing_structure_refinement     'SHELXTL (Sheldrick, 2008)'
_computing_molecular_graphics     'SHELXTL (Sheldrick, 2008)'
_computing_publication_material     'SHELXTL (Sheldrick, 2008)'
loop_
    _atom_site_type_symbol
    _atom_site_label
    _atom_site_fract_x
    _atom_site_fract_y
    _atom_site_fract_z
    _atom_site_U_iso_or_equiv
    _atom_site_adp_type
    _atom_site_calc_flag
    _atom_site_refinement_flags
    _atom_site_occupancy
    _atom_site_disorder_assembly
    _atom_site_disorder_group
    Ru Ru 0.84887(3) -0.039403(18) 0.232792(16) 0.03610(13) Uani d . 1 A .
    Cl Cl 0.76723(11) -0.13951(7) 0.32372(6) 0.0547(3) Uani d . 1 . .
    N N1 0.9567(3) 0.01445(19) 0.33846(17) 0.0391(7) Uani d . 1 . .
    C C1 0.8165(4) -0.1398(2) 0.1343(2) 0.0477(9) Uani d . 1 . .
    C C2 0.7535(4) -0.0629(3) 0.1085(2) 0.0473(10) Uani d . 1 . .
    H H2 0.6662 -0.0645 0.0885 0.057 Uiso calc R 1 . .
    C C3 0.8200(4) 0.0176(3) 0.1121(2) 0.0458(9) Uani d . 1 . .
    H H3 0.7748 0.0680 0.0953 0.055 Uiso calc R 1 . .
    C C4 0.9518(4) 0.0233(3) 0.1402(2) 0.0449(9) Uani d . 1 . .
    C C5 1.0150(4) -0.0553(2) 0.1654(2) 0.0442(9) Uani d . 1 . .
    H H5 1.1028 -0.0539 0.1841 0.053 Uiso calc R 1 . .
    C C6 0.9506(4) -0.1343(3) 0.1633(2) 0.0468(9) Uani d . 1 . .
    H H6 0.9957 -0.1845 0.1810 0.056 Uiso calc R 1 . .
    C C7 0.7454(4) -0.2243(3) 0.1338(3) 0.0688(13) Uani d . 1 . .
    H H7A 0.6621 -0.2146 0.1506 0.103 Uiso calc R 1 . .
    H H7B 0.7935 -0.2642 0.1706 0.103 Uiso calc R 1 . .
    H H7C 0.7350 -0.2482 0.0799 0.103 Uiso calc R 1 . .
    C C8 1.0292(4) 0.1076(3) 0.1447(3) 0.0579(11) Uani d . 1 . .
    H H8 1.1027 0.1002 0.1873 0.069 Uiso calc R 1 . .
    C C9 0.9586(6) 0.1858(3) 0.1652(3) 0.0872(17) Uani d . 1 . .
    H H9A 0.8861 0.1952 0.1243 0.131 Uiso calc R 1 . .
    H H9B 1.0149 0.2354 0.1676 0.131 Uiso calc R 1 . .
    H H9C 0.9288 0.1778 0.2171 0.131 Uiso calc R 1 . .
    C C10 1.0837(5) 0.1192(3) 0.0638(3) 0.0756(14) Uani d . 1 . .
    H H10A 1.0140 0.1219 0.0201 0.113 Uiso calc R 1 . .
    H H10B 1.1385 0.0707 0.0554 0.113 Uiso calc R 1 . .
    H H10C 1.1328 0.1721 0.0653 0.113 Uiso calc R 1 . .
    C C11 0.8981(4) 0.0824(2) 0.3693(2) 0.0417(9) Uani d . 1 . .
    C C12 0.9552(4) 0.1328(3) 0.4349(2) 0.0490(10) Uani d . 1 . .
    H H12 0.9110 0.1796 0.4536 0.059 Uiso calc R 1 . .
    C C13 1.0758(4) 0.1125(3) 0.4707(2) 0.0518(10) Uani d . 1 . .
    H H13 1.1160 0.1463 0.5131 0.062 Uiso calc R 1 . .
    C C14 1.2623(4) 0.0126(3) 0.4809(3) 0.0605(12) Uani d . 1 . .
    H H14 1.3056 0.0458 0.5227 0.073 Uiso calc R 1 . .
    C C15 1.3161(5) -0.0605(4) 0.4570(3) 0.0713(14) Uani d . 1 . .
    H H15 1.3969 -0.0775 0.4823 0.086 Uiso calc R 1 . .
    C C16 1.2523(4) -0.1116(3) 0.3943(3) 0.0666(12) Uani d . 1 . .
    H H16 1.2902 -0.1629 0.3793 0.080 Uiso calc R 1 . .
    C C17 1.1349(4) -0.0869(3) 0.3551(2) 0.0533(10) Uani d . 1 . .
    H H17 1.0938 -0.1211 0.3132 0.064 Uiso calc R 1 . .
    C C18 1.0763(4) -0.0103(3) 0.3775(2) 0.0415(9) Uani d . 1 . .
    C C19 1.1397(4) 0.0394(3) 0.4428(2) 0.0481(10) Uani d . 1 . .
    C C20 0.7683(4) 0.0977(2) 0.3317(2) 0.0450(9) Uani d . 1 A .
    H H20 0.7184 0.1414 0.3507 0.054 Uiso calc R 1 . .
    N N2 0.7229(3) 0.05014(19) 0.27189(18) 0.0416(7) Uani d DU 1 . .
    C C21 0.5006(14) 0.0530(11) 0.2997(13) 0.066(4) Uani d PDU 0.595(11) A 1
    H H21A 0.5109 -0.0056 0.3195 0.099 Uiso calc PR 0.595(11) A 1
    H H21B 0.4122 0.0626 0.2777 0.099 Uiso calc PR 0.595(11) A 1
    H H21C 0.5245 0.0929 0.3437 0.099 Uiso calc PR 0.595(11) A 1
    C C22 0.5868(9) 0.0677(14) 0.2335(12) 0.055(4) Uani d PDU 0.595(11) A 1
    H H22 0.5643 0.0238 0.1911 0.066 Uiso calc PR 0.595(11) A 1
    C C23 0.5702(15) 0.1587(16) 0.1931(12) 0.076(5) Uani d PDU 0.595(11) A 1
    H H23A 0.5803 0.2044 0.2338 0.092 Uiso calc PR 0.595(11) A 1
    H H23B 0.6329 0.1675 0.1556 0.092 Uiso calc PR 0.595(11) A 1
    C C24 0.4327(9) 0.1578(7) 0.1479(6) 0.104(4) Uani d PDU 0.595(11) A 1
    H H24A 0.4139 0.2133 0.1224 0.156 Uiso calc PR 0.595(11) A 1
    H H24B 0.3726 0.1467 0.1858 0.156 Uiso calc PR 0.595(11) A 1
    H H24C 0.4254 0.1130 0.1072 0.156 Uiso calc PR 0.595(11) A 1
    C C21A 0.558(2) 0.148(2) 0.2066(16) 0.078(8) Uani d PDU 0.405(11) A 2
    H H21D 0.6157 0.1617 0.1677 0.117 Uiso calc PR 0.405(11) A 2
    H H21E 0.5731 0.1875 0.2517 0.117 Uiso calc PR 0.405(11) A 2
    H H21F 0.4707 0.1531 0.1814 0.117 Uiso calc PR 0.405(11) A 2
    C C22A 0.5835(12) 0.0541(18) 0.2372(16) 0.049(6) Uani d PDU 0.405(11) A 2
    H H22A 0.5717 0.0157 0.1896 0.059 Uiso calc PR 0.405(11) A 2
    C C23A 0.4888(18) 0.0237(18) 0.295(2) 0.086(8) Uani d PDU 0.405(11) A 2
    H H23C 0.5135 0.0462 0.3497 0.103 Uiso calc PR 0.405(11) A 2
    H H23D 0.4850 -0.0393 0.2975 0.103 Uiso calc PR 0.405(11) A 2
    C C24A 0.3582(9) 0.0622(10) 0.2571(9) 0.089(5) Uani d PDU 0.405(11) A 2
    H H24D 0.2934 0.0498 0.2915 0.134 Uiso calc PR 0.405(11) A 2
    H H24E 0.3336 0.0366 0.2045 0.134 Uiso calc PR 0.405(11) A 2
    H H24F 0.3663 0.1241 0.2514 0.134 Uiso calc PR 0.405(11) A 2
    P P 0.33938(11) 0.84242(8) 0.08714(8) 0.0627(3) Uani d DU 1 . .
    F F1 0.2464(7) 0.8093(5) 0.1477(5) 0.114(2) Uani d PDU 0.752(8) B 1
    F F2 0.2477(7) 0.8018(4) 0.0124(4) 0.136(2) Uani d PDU 0.752(8) B 1
    F F3 0.2633(6) 0.9293(3) 0.0735(4) 0.1032(18) Uani d PDU 0.752(8) B 1
    F F4 0.4317(7) 0.8723(5) 0.0237(4) 0.127(2) Uani d PDU 0.752(8) B 1
    F F5 0.4400(7) 0.8762(4) 0.1569(4) 0.126(2) Uani d PDU 0.752(8) B 1
    F F6 0.4127(5) 0.7502(3) 0.0936(4) 0.0839(13) Uani d PDU 0.752(8) B 1
    F F1A 0.4061(18) 0.8896(12) 0.0215(10) 0.112(4) Uani d PDU 0.248(8) B 2
    F F2A 0.4669(11) 0.8445(12) 0.1499(10) 0.100(4) Uani d PDU 0.248(8) B 2
    F F3A 0.3684(18) 0.7491(6) 0.0610(12) 0.105(4) Uani d PDU 0.248(8) B 2
    F F4A 0.2690(18) 0.8007(12) 0.1588(9) 0.081(4) Uani d PDU 0.248(8) B 2
    F F5A 0.2037(10) 0.8473(12) 0.0352(9) 0.104(4) Uani d PDU 0.248(8) B 2
    F F6A 0.3059(14) 0.9359(6) 0.1252(11) 0.0839(13) Uani d PDU 0.248(8) B 2
loop_
    _atom_site_aniso_label
    _atom_site_aniso_U_11
    _atom_site_aniso_U_22
    _atom_site_aniso_U_33
    _atom_site_aniso_U_12
    _atom_site_aniso_U_13
    _atom_site_aniso_U_23
    Ru 0.04056(19) 0.03523(19) 0.03323(18) 0.00114(13) 0.00754(12) -0.00198(12)
    Cl 0.0679(7) 0.0506(6) 0.0478(6) -0.0095(5) 0.0151(5) 0.0042(4)
    N1 0.0466(18) 0.0392(17) 0.0319(16) -0.0035(14) 0.0070(14) 0.0022(13)
    C1 0.057(2) 0.044(2) 0.045(2) -0.0017(19) 0.0183(19) -0.0135(17)
    C2 0.047(2) 0.060(3) 0.034(2) 0.0028(19) 0.0045(17) -0.0132(18)
    C3 0.061(3) 0.046(2) 0.0298(19) 0.0066(19) 0.0066(17) -0.0003(16)
    C4 0.055(2) 0.050(2) 0.0320(19) -0.0026(19) 0.0150(17) -0.0018(17)
    C5 0.042(2) 0.054(2) 0.039(2) 0.0015(18) 0.0125(17) -0.0023(17)
    C6 0.052(2) 0.044(2) 0.046(2) 0.0097(19) 0.0145(18) -0.0035(17)
    C7 0.077(3) 0.054(3) 0.078(3) -0.013(2) 0.019(3) -0.021(2)
    C8 0.068(3) 0.054(3) 0.054(3) -0.010(2) 0.021(2) 0.001(2)
    C9 0.112(4) 0.058(3) 0.099(4) -0.017(3) 0.044(4) -0.016(3)
    C10 0.094(4) 0.067(3) 0.073(3) -0.012(3) 0.040(3) 0.005(3)
    C11 0.048(2) 0.041(2) 0.037(2) -0.0031(18) 0.0114(17) 0.0000(16)
    C12 0.062(3) 0.045(2) 0.042(2) -0.004(2) 0.0100(19) -0.0067(17)
    C13 0.065(3) 0.052(2) 0.038(2) -0.017(2) 0.006(2) -0.0041(18)
    C14 0.053(3) 0.076(3) 0.050(3) -0.009(2) -0.001(2) 0.005(2)
    C15 0.052(3) 0.095(4) 0.064(3) 0.002(3) -0.003(2) 0.014(3)
    C16 0.060(3) 0.068(3) 0.072(3) 0.011(2) 0.007(2) 0.008(3)
    C17 0.052(2) 0.055(3) 0.052(2) 0.003(2) 0.003(2) 0.004(2)
    C18 0.042(2) 0.046(2) 0.038(2) -0.0035(17) 0.0096(17) 0.0070(17)
    C19 0.048(2) 0.057(3) 0.039(2) -0.0126(19) 0.0052(18) 0.0081(18)
    C20 0.054(2) 0.039(2) 0.043(2) 0.0060(18) 0.0097(18) -0.0070(17)
    N2 0.0445(18) 0.0437(18) 0.0376(17) 0.0053(14) 0.0091(14) -0.0045(14)
    C21 0.040(5) 0.082(10) 0.075(8) -0.014(5) -0.001(5) -0.001(7)
    C22 0.050(8) 0.064(9) 0.051(8) 0.001(6) 0.010(6) -0.021(7)
    C23 0.068(8) 0.093(12) 0.072(8) 0.028(7) 0.023(7) 0.009(7)
    C24 0.089(7) 0.109(8) 0.104(8) 0.036(6) -0.020(6) 0.004(6)
    C21A 0.080(15) 0.066(13) 0.076(14) 0.020(11) -0.033(12) 0.005(11)
    C22A 0.046(11) 0.047(9) 0.052(11) 0.020(8) -0.003(10) 0.001(8)
    C23A 0.059(11) 0.119(19) 0.085(12) -0.017(10) 0.032(9) -0.035(13)
    C24A 0.050(7) 0.124(13) 0.092(10) -0.018(7) 0.004(7) -0.027(9)
    P 0.0546(7) 0.0548(7) 0.0768(8) -0.0068(6) 0.0009(6) 0.0149(6)
    F1 0.097(4) 0.097(4) 0.161(5) 0.034(3) 0.066(4) 0.056(3)
    F2 0.141(4) 0.114(4) 0.132(4) -0.009(3) -0.057(3) -0.015(3)
    F3 0.132(4) 0.078(2) 0.104(4) 0.038(3) 0.030(3) 0.036(3)
    F4 0.125(4) 0.117(4) 0.151(4) 0.006(3) 0.063(4) 0.058(3)
    F5 0.122(4) 0.107(4) 0.135(4) -0.008(3) -0.031(3) -0.042(3)
    F6 0.083(3) 0.0628(19) 0.108(4) 0.0081(19) 0.023(2) 0.0114(19)
    F1A 0.101(8) 0.113(9) 0.135(8) 0.014(8) 0.058(7) 0.048(7)
    F2A 0.052(5) 0.130(11) 0.113(8) 0.017(5) -0.008(5) -0.025(8)
    F3A 0.141(10) 0.074(5) 0.104(10) -0.006(6) 0.029(7) -0.018(6)
    F4A 0.081(7) 0.081(7) 0.084(6) 0.018(7) 0.018(5) 0.036(6)
    F5A 0.082(5) 0.124(9) 0.095(7) -0.021(6) -0.028(6) 0.038(6)
    F6A 0.083(3) 0.0628(19) 0.108(4) 0.0081(19) 0.023(2) 0.0114(19)
_geom_special_details
;
All e.s.d.'s (except the e.s.d. in the dihedral angle between two l.s. planes)
are estimated using the full covariance matrix. The cell e.s.d.'s are taken
into account individually in the estimation of e.s.d.'s in distances, angles
and torsion angles; correlations between e.s.d.'s in cell parameters are only
used when they are defined by crystal symmetry. An approximate (isotropic)
treatment of cell e.s.d.'s is used for estimating e.s.d.'s involving l.s.
planes.
;
loop_
    _geom_bond_atom_site_label_1
    _geom_bond_atom_site_label_2
    _geom_bond_site_symmetry_2
    _geom_bond_distance
    _geom_bond_publ_flag
    Ru N2 . 2.066(3) .
    Ru N1 . 2.123(3) .
    Ru C3 . 2.169(4) ?
    Ru C5 . 2.197(4) ?
    Ru C2 . 2.199(4) ?
    Ru C4 . 2.207(4) ?
    Ru C6 . 2.215(4) ?
    Ru C1 . 2.239(4) ?
    Ru Cl . 2.3875(10) ?
    N1 C11 . 1.345(5) ?
    N1 C18 . 1.383(5) ?
    C1 C2 . 1.391(5) ?
    C1 C6 . 1.424(6) ?
    C1 C7 . 1.495(5) ?
    C2 C3 . 1.416(5) ?
    C2 H2 . 0.9300 ?
    C3 C4 . 1.398(6) ?
    C3 H3 . 0.9300 ?
    C4 C5 . 1.412(5) ?
    C4 C8 . 1.524(5) ?
    C5 C6 . 1.386(5) ?
    C5 H5 . 0.9300 ?
    C6 H6 . 0.9300 ?
    C7 H7A . 0.9600 ?
    C7 H7B . 0.9600 ?
    C7 H7C . 0.9600 ?
    C8 C9 . 1.472(6) ?
    C8 C10 . 1.534(5) ?
    C8 H8 . 0.9800 ?
    C9 H9A . 0.9600 ?
    C9 H9B . 0.9600 ?
    C9 H9C . 0.9600 ?
    C10 H10A . 0.9600 ?
    C10 H10B . 0.9600 ?
    C10 H10C . 0.9600 ?
    C11 C12 . 1.402(5) ?
    C11 C20 . 1.437(5) ?
    C12 C13 . 1.358(5) ?
    C12 H12 . 0.9300 ?
    C13 C19 . 1.414(6) ?
    C13 H13 . 0.9300 ?
    C14 C15 . 1.339(7) ?
    C14 C19 . 1.413(6) ?
    C14 H14 . 0.9300 ?
    C15 C16 . 1.400(6) ?
    C15 H15 . 0.9300 ?
    C16 C17 . 1.366(6) ?
    C16 H16 . 0.9300 ?
    C17 C18 . 1.399(6) ?
    C17 H17 . 0.9300 ?
    C18 C19 . 1.417(5) ?
    C20 N2 . 1.272(4) ?
    C20 H20 . 0.9300 ?
    N2 C22A . 1.496(9) ?
    N2 C22 . 1.504(8) ?
    C21 C22 . 1.525(12) ?
    C21 H21A . 0.9600 ?
    C21 H21B . 0.9600 ?
    C21 H21C . 0.9600 ?
    C22 C23 . 1.550(13) ?
    C22 H22 . 0.9800 ?
    C23 C24 . 1.532(16) ?
    C23 H23A . 0.9700 ?
    C23 H23B . 0.9700 ?
    C24 H24A . 0.9600 ?
    C24 H24B . 0.9600 ?
    C24 H24C . 0.9600 ?
    C21A C22A . 1.540(16) ?
    C21A H21D . 0.9600 ?
    C21A H21E . 0.9600 ?
    C21A H21F . 0.9600 ?
    C22A C23A . 1.539(16) ?
    C22A H22A . 0.9800 ?
    C23A C24A . 1.545(19) ?
    C23A H23C . 0.9700 ?
    C23A H23D . 0.9700 ?
    C24A H24D . 0.9600 ?
    C24A H24E . 0.9600 ?
    C24A H24F . 0.9600 ?
    P F3A . 1.539(7) ?
    P F1A . 1.547(7) ?
    P F5 . 1.548(4) ?
    P F3 . 1.554(4) ?
    P F5A . 1.562(7) ?
    P F1 . 1.570(4) ?
    P F2A . 1.580(7) ?
    P F4 . 1.585(4) ?
    P F2 . 1.593(4) ?
    P F6 . 1.608(4) ?
    P F4A . 1.609(7) ?
    P F6A . 1.625(7) ?
loop_
    _geom_angle_atom_site_label_1
    _geom_angle_atom_site_label_2
    _geom_angle_atom_site_label_3
    _geom_angle_site_symmetry_1
    _geom_angle_site_symmetry_3
    _geom_angle
    _geom_angle_publ_flag
    N2 Ru N1 . . 76.90(12) .
    N2 Ru C3 . . 90.17(14) ?
    N1 Ru C3 . . 126.81(13) ?
    N2 Ru C5 . . 144.25(13) ?
    N1 Ru C5 . . 95.33(13) ?
    C3 Ru C5 . . 66.42(15) ?
    N2 Ru C2 . . 100.02(13) ?
    N1 Ru C2 . . 164.63(13) ?
    C3 Ru C2 . . 37.82(14) ?
    C5 Ru C2 . . 78.28(14) ?
    N2 Ru C4 . . 108.42(13) ?
    N1 Ru C4 . . 98.59(13) ?
    C3 Ru C4 . . 37.26(15) ?
    C5 Ru C4 . . 37.42(14) ?
    C2 Ru C4 . . 67.81(15) ?
    N2 Ru C6 . . 166.04(14) ?
    N1 Ru C6 . . 116.52(13) ?
    C3 Ru C6 . . 78.70(14) ?
    C5 Ru C6 . . 36.63(13) ?
    C2 Ru C6 . . 66.02(15) ?
    C4 Ru C6 . . 67.34(14) ?
    N2 Ru C1 . . 130.19(14) ?
    N1 Ru C1 . . 152.05(14) ?
    C3 Ru C1 . . 67.37(14) ?
    C5 Ru C1 . . 66.86(14) ?
    C2 Ru C1 . . 36.52(14) ?
    C4 Ru C1 . . 80.45(14) ?
    C6 Ru C1 . . 37.27(14) ?
    N2 Ru Cl . . 86.32(9) ?
    N1 Ru Cl . . 85.70(8) ?
    C3 Ru Cl . . 145.50(11) ?
    C5 Ru Cl . . 128.37(10) ?
    C2 Ru Cl . . 109.28(11) ?
    C4 Ru Cl . . 165.21(11) ?
    C6 Ru Cl . . 98.05(11) ?
    C1 Ru Cl . . 89.12(10) ?
    C11 N1 C18 . . 117.6(3) ?
    C11 N1 Ru . . 113.4(2) .
    C18 N1 Ru . . 129.0(2) ?
    C2 C1 C6 . . 117.4(4) ?
    C2 C1 C7 . . 121.3(4) ?
    C6 C1 C7 . . 121.3(4) ?
    C2 C1 Ru . . 70.2(2) ?
    C6 C1 Ru . . 70.4(2) ?
    C7 C1 Ru . . 129.0(3) ?
    C1 C2 C3 . . 121.2(4) ?
    C1 C2 Ru . . 73.3(2) ?
    C3 C2 Ru . . 69.9(2) ?
    C1 C2 H2 . . 119.4 ?
    C3 C2 H2 . . 119.4 ?
    Ru C2 H2 . . 130.0 ?
    C4 C3 C2 . . 121.7(4) ?
    C4 C3 Ru . . 72.9(2) ?
    C2 C3 Ru . . 72.3(2) ?
    C4 C3 H3 . . 119.1 ?
    C2 C3 H3 . . 119.1 ?
    Ru C3 H3 . . 128.0 ?
    C3 C4 C5 . . 116.6(4) ?
    C3 C4 C8 . . 124.3(4) ?
    C5 C4 C8 . . 119.1(4) ?
    C3 C4 Ru . . 69.9(2) ?
    C5 C4 Ru . . 70.9(2) ?
    C8 C4 Ru . . 129.8(3) ?
    C6 C5 C4 . . 122.3(4) ?
    C6 C5 Ru . . 72.4(2) ?
    C4 C5 Ru . . 71.7(2) ?
    C6 C5 H5 . . 118.9 ?
    C4 C5 H5 . . 118.9 ?
    Ru C5 H5 . . 129.7 ?
    C5 C6 C1 . . 120.9(4) ?
    C5 C6 Ru . . 71.0(2) ?
    C1 C6 Ru . . 72.3(2) ?
    C5 C6 H6 . . 119.6 ?
    C1 C6 H6 . . 119.6 ?
    Ru C6 H6 . . 129.7 ?
    C1 C7 H7A . . 109.5 ?
    C1 C7 H7B . . 109.5 ?
    H7A C7 H7B . . 109.5 ?
    C1 C7 H7C . . 109.5 ?
    H7A C7 H7C . . 109.5 ?
    H7B C7 H7C . . 109.5 ?
    C9 C8 C4 . . 115.2(4) ?
    C9 C8 C10 . . 111.2(4) ?
    C4 C8 C10 . . 108.1(3) ?
    C9 C8 H8 . . 107.3 ?
    C4 C8 H8 . . 107.3 ?
    C10 C8 H8 . . 107.3 ?
    C8 C9 H9A . . 109.5 ?
    C8 C9 H9B . . 109.5 ?
    H9A C9 H9B . . 109.5 ?
    C8 C9 H9C . . 109.5 ?
    H9A C9 H9C . . 109.5 ?
    H9B C9 H9C . . 109.5 ?
    C8 C10 H10A . . 109.5 ?
    C8 C10 H10B . . 109.5 ?
    H10A C10 H10B . . 109.5 ?
    C8 C10 H10C . . 109.5 ?
    H10A C10 H10C . . 109.5 ?
    H10B C10 H10C . . 109.5 ?
    N1 C11 C12 . . 123.6(4) ?
    N1 C11 C20 . . 114.4(3) .
    C12 C11 C20 . . 121.9(4) ?
    C13 C12 C11 . . 119.3(4) ?
    C13 C12 H12 . . 120.4 ?
    C11 C12 H12 . . 120.4 ?
    C12 C13 C19 . . 119.4(4) ?
    C12 C13 H13 . . 120.3 ?
    C19 C13 H13 . . 120.3 ?
    C15 C14 C19 . . 120.2(4) ?
    C15 C14 H14 . . 119.9 ?
    C19 C14 H14 . . 119.9 ?
    C14 C15 C16 . . 120.8(4) ?
    C14 C15 H15 . . 119.6 ?
    C16 C15 H15 . . 119.6 ?
    C17 C16 C15 . . 120.6(5) ?
    C17 C16 H16 . . 119.7 ?
    C15 C16 H16 . . 119.7 ?
    C16 C17 C18 . . 120.3(4) ?
    C16 C17 H17 . . 119.8 ?
    C18 C17 H17 . . 119.8 ?
    N1 C18 C17 . . 120.5(3) ?
    N1 C18 C19 . . 120.9(4) ?
    C17 C18 C19 . . 118.6(4) ?
    C14 C19 C13 . . 121.6(4) ?
    C14 C19 C18 . . 119.4(4) ?
    C13 C19 C18 . . 118.9(4) ?
    N2 C20 C11 . . 118.7(3) .
    N2 C20 H20 . . 120.7 ?
    C11 C20 H20 . . 120.7 ?
    C20 N2 C22A . . 121.4(9) ?
    C20 N2 C22 . . 117.6(6) ?
    C20 N2 Ru . . 116.0(3) .
    C22A N2 Ru . . 122.3(8) ?
    C22 N2 Ru . . 126.3(6) ?
    C22 C21 H21A . . 109.5 ?
    C22 C21 H21B . . 109.5 ?
    H21A C21 H21B . . 109.5 ?
    C22 C21 H21C . . 109.5 ?
    H21A C21 H21C . . 109.5 ?
    H21B C21 H21C . . 109.5 ?
    N2 C22 C21 . . 106.5(12) ?
    N2 C22 C23 . . 113.0(13) ?
    C21 C22 C23 . . 113.6(7) ?
    N2 C22 H22 . . 107.8 ?
    C21 C22 H22 . . 107.8 ?
    C23 C22 H22 . . 107.8 ?
    C24 C23 C22 . . 104.4(12) ?
    C24 C23 H23A . . 110.9 ?
    C22 C23 H23A . . 110.9 ?
    C24 C23 H23B . . 110.9 ?
    C22 C23 H23B . . 110.9 ?
    H23A C23 H23B . . 108.9 ?
    C23 C24 H24A . . 109.5 ?
    C23 C24 H24B . . 109.5 ?
    H24A C24 H24B . . 109.5 ?
    C23 C24 H24C . . 109.5 ?
    H24A C24 H24C . . 109.5 ?
    H24B C24 H24C . . 109.5 ?
    C22A C21A H21D . . 109.5 ?
    C22A C21A H21E . . 109.5 ?
    H21D C21A H21E . . 109.5 ?
    C22A C21A H21F . . 109.5 ?
    H21D C21A H21F . . 109.5 ?
    H21E C21A H21F . . 109.5 ?
    N2 C22A C23A . . 114.9(16) ?
    N2 C22A C21A . . 106.3(16) ?
    C23A C22A C21A . . 113.2(9) ?
    N2 C22A H22A . . 107.4 ?
    C23A C22A H22A . . 107.4 ?
    C21A C22A H22A . . 107.4 ?
    C22A C23A C24A . . 103.5(13) ?
    C22A C23A H23C . . 111.1 ?
    C24A C23A H23C . . 111.1 ?
    C22A C23A H23D . . 111.1 ?
    C24A C23A H23D . . 111.1 ?
    H23C C23A H23D . . 109.0 ?
    C23A C24A H24D . . 109.5 ?
    C23A C24A H24E . . 109.5 ?
    H24D C24A H24E . . 109.5 ?
    C23A C24A H24F . . 109.5 ?
    H24D C24A H24F . . 109.5 ?
    H24E C24A H24F . . 109.5 ?
    F3A P F1A . . 96.6(7) ?
    F3A P F5 . . 112.6(7) ?
    F1A P F5 . . 92.5(10) ?
    F3A P F3 . . 150.9(7) ?
    F1A P F3 . . 76.4(8) ?
    F5 P F3 . . 96.1(3) ?
    F3A P F5A . . 95.0(7) ?
    F1A P F5A . . 92.9(7) ?
    F5 P F5A . . 151.1(7) ?
    F3 P F5A . . 57.9(6) ?
    F3A P F1 . . 92.3(9) ?
    F1A P F1 . . 167.1(8) ?
    F5 P F1 . . 92.8(4) ?
    F3 P F1 . . 91.4(3) ?
    F5A P F1 . . 77.0(7) ?
    F3A P F2A . . 91.4(7) ?
    F1A P F2A . . 92.0(8) ?
    F3 P F2A . . 116.7(6) ?
    F5A P F2A . . 171.4(7) ?
    F1 P F2A . . 97.2(9) ?
    F3A P F4 . . 85.6(8) ?
    F5 P F4 . . 89.1(4) ?
    F3 P F4 . . 89.9(3) ?
    F5A P F4 . . 102.0(7) ?
    F1 P F4 . . 177.6(4) ?
    F2A P F4 . . 84.1(9) ?
    F3A P F2 . . 62.3(7) ?
    F1A P F2 . . 85.2(10) ?
    F5 P F2 . . 174.0(3) ?
    F3 P F2 . . 88.8(3) ?
    F1 P F2 . . 90.6(4) ?
    F2A P F2 . . 153.0(6) ?
    F4 P F2 . . 87.4(4) ?
    F1A P F6 . . 101.8(8) ?
    F5 P F6 . . 88.5(3) ?
    F3 P F6 . . 175.1(3) ?
    F5A P F6 . . 118.0(7) ?
    F1 P F6 . . 90.1(3) ?
    F2A P F6 . . 67.7(6) ?
    F4 P F6 . . 88.5(3) ?
    F2 P F6 . . 86.5(3) ?
    F3A P F4A . . 87.9(7) ?
    F1A P F4A . . 175.5(9) ?
    F5 P F4A . . 85.0(9) ?
    F3 P F4A . . 100.1(7) ?
    F5A P F4A . . 87.5(7) ?
    F2A P F4A . . 87.1(7) ?
    F4 P F4A . . 168.9(8) ?
    F2 P F4A . . 97.6(8) ?
    F6 P F4A . . 82.0(8) ?
    F3A P F6A . . 173.1(7) ?
    F1A P F6A . . 89.9(7) ?
    F5 P F6A . . 64.7(6) ?
    F3 P F6A . . 33.5(5) ?
    F5A P F6A . . 86.9(6) ?
    F1 P F6A . . 81.7(6) ?
    F2A P F6A . . 86.1(6) ?
    F4 P F6A . . 100.5(6) ?
    F2 P F6A . . 120.7(6) ?
    F6 P F6A . . 151.4(6) ?
    F4A P F6A . . 85.6(7) ?
loop_
    _geom_torsion_atom_site_label_1
    _geom_torsion_atom_site_label_2
    _geom_torsion_atom_site_label_3
    _geom_torsion_atom_site_label_4
    _geom_torsion_site_symmetry_1
    _geom_torsion_site_symmetry_2
    _geom_torsion_site_symmetry_3
    _geom_torsion_site_symmetry_4
    _geom_torsion
    _geom_torsion_publ_flag
    N2 Ru N1 C11 . . . . -7.3(2) ?
    C3 Ru N1 C11 . . . . 72.9(3) ?
    C5 Ru N1 C11 . . . . 137.3(3) ?
    C2 Ru N1 C11 . . . . 72.8(6) ?
    C4 Ru N1 C11 . . . . 99.8(3) ?
    C6 Ru N1 C11 . . . . 168.7(2) ?
    C1 Ru N1 C11 . . . . -174.4(3) ?
    Cl Ru N1 C11 . . . . -94.5(2) ?
    N2 Ru N1 C18 . . . . 173.5(3) ?
    C3 Ru N1 C18 . . . . -106.3(3) ?
    C5 Ru N1 C18 . . . . -41.9(3) ?
    C2 Ru N1 C18 . . . . -106.4(5) ?
    C4 Ru N1 C18 . . . . -79.5(3) ?
    C6 Ru N1 C18 . . . . -10.6(3) ?
    C1 Ru N1 C18 . . . . 6.4(5) ?
    Cl Ru N1 C18 . . . . 86.3(3) ?
    N2 Ru C1 C2 . . . . 40.7(3) ?
    N1 Ru C1 C2 . . . . -155.8(3) ?
    C3 Ru C1 C2 . . . . -28.9(2) ?
    C5 Ru C1 C2 . . . . -101.9(3) ?
    C4 Ru C1 C2 . . . . -65.4(2) ?
    C6 Ru C1 C2 . . . . -130.3(3) ?
    Cl Ru C1 C2 . . . . 125.1(2) ?
    N2 Ru C1 C6 . . . . 171.0(2) ?
    N1 Ru C1 C6 . . . . -25.4(4) ?
    C3 Ru C1 C6 . . . . 101.4(3) ?
    C5 Ru C1 C6 . . . . 28.4(2) ?
    C2 Ru C1 C6 . . . . 130.3(3) ?
    C4 Ru C1 C6 . . . . 64.9(2) ?
    Cl Ru C1 C6 . . . . -104.6(2) ?
    N2 Ru C1 C7 . . . . -74.1(4) ?
    N1 Ru C1 C7 . . . . 89.5(5) ?
    C3 Ru C1 C7 . . . . -143.7(4) ?
    C5 Ru C1 C7 . . . . 143.4(4) ?
    C2 Ru C1 C7 . . . . -114.8(5) ?
    C4 Ru C1 C7 . . . . 179.8(4) ?
    C6 Ru C1 C7 . . . . 114.9(5) ?
    Cl Ru C1 C7 . . . . 10.4(4) ?
    C6 C1 C2 C3 . . . . -0.9(5) ?
    C7 C1 C2 C3 . . . . 177.4(4) ?
    Ru C1 C2 C3 . . . . 53.1(3) ?
    C6 C1 C2 Ru . . . . -54.0(3) ?
    C7 C1 C2 Ru . . . . 124.3(4) ?
    N2 Ru C2 C1 . . . . -149.6(2) ?
    N1 Ru C2 C1 . . . . 133.4(5) ?
    C3 Ru C2 C1 . . . . 133.2(3) ?
    C5 Ru C2 C1 . . . . 66.8(2) ?
    C4 Ru C2 C1 . . . . 104.5(3) ?
    C6 Ru C2 C1 . . . . 30.4(2) ?
    Cl Ru C2 C1 . . . . -60.0(2) ?
    N2 Ru C2 C3 . . . . 77.1(2) ?
    N1 Ru C2 C3 . . . . 0.2(6) ?
    C5 Ru C2 C3 . . . . -66.5(2) ?
    C4 Ru C2 C3 . . . . -28.8(2) ?
    C6 Ru C2 C3 . . . . -102.9(3) ?
    C1 Ru C2 C3 . . . . -133.2(3) ?
    Cl Ru C2 C3 . . . . 166.7(2) ?
    C1 C2 C3 C4 . . . . 1.2(6) ?
    Ru C2 C3 C4 . . . . 55.8(3) ?
    C1 C2 C3 Ru . . . . -54.6(3) ?
    N2 Ru C3 C4 . . . . 121.2(2) ?
    N1 Ru C3 C4 . . . . 47.5(3) ?
    C5 Ru C3 C4 . . . . -31.0(2) ?
    C2 Ru C3 C4 . . . . -132.6(3) ?
    C6 Ru C3 C4 . . . . -67.3(2) ?
    C1 Ru C3 C4 . . . . -104.5(3) ?
    Cl Ru C3 C4 . . . . -155.06(19) ?
    N2 Ru C3 C2 . . . . -106.2(2) ?
    N1 Ru C3 C2 . . . . -179.9(2) ?
    C5 Ru C3 C2 . . . . 101.6(2) ?
    C4 Ru C3 C2 . . . . 132.6(3) ?
    C6 Ru C3 C2 . . . . 65.3(2) ?
    C1 Ru C3 C2 . . . . 28.0(2) ?
    Cl Ru C3 C2 . . . . -22.5(3) ?
    C2 C3 C4 C5 . . . . -0.5(5) ?
    Ru C3 C4 C5 . . . . 55.1(3) ?
    C2 C3 C4 C8 . . . . 179.3(3) ?
    Ru C3 C4 C8 . . . . -125.2(4) ?
    C2 C3 C4 Ru . . . . -55.6(3) ?
    N2 Ru C4 C3 . . . . -64.4(2) ?
    N1 Ru C4 C3 . . . . -143.3(2) ?
    C5 Ru C4 C3 . . . . 129.1(3) ?
    C2 Ru C4 C3 . . . . 29.2(2) ?
    C6 Ru C4 C3 . . . . 101.4(2) ?
    C1 Ru C4 C3 . . . . 65.0(2) ?
    Cl Ru C4 C3 . . . . 110.7(4) ?
    N2 Ru C4 C5 . . . . 166.5(2) ?
    N1 Ru C4 C5 . . . . 87.5(2) ?
    C3 Ru C4 C5 . . . . -129.1(3) ?
    C2 Ru C4 C5 . . . . -99.9(2) ?
    C6 Ru C4 C5 . . . . -27.7(2) ?
    C1 Ru C4 C5 . . . . -64.2(2) ?
    Cl Ru C4 C5 . . . . -18.4(6) ?
    N2 Ru C4 C8 . . . . 54.0(4) ?
    N1 Ru C4 C8 . . . . -24.9(4) ?
    C3 Ru C4 C8 . . . . 118.4(5) ?
    C5 Ru C4 C8 . . . . -112.5(5) ?
    C2 Ru C4 C8 . . . . 147.6(4) ?
    C6 Ru C4 C8 . . . . -140.2(4) ?
    C1 Ru C4 C8 . . . . -176.6(4) ?
    Cl Ru C4 C8 . . . . -130.9(4) ?
    C3 C4 C5 C6 . . . . -0.4(5) ?
    C8 C4 C5 C6 . . . . 179.8(3) ?
    Ru C4 C5 C6 . . . . 54.1(3) ?
    C3 C4 C5 Ru . . . . -54.5(3) ?
    C8 C4 C5 Ru . . . . 125.7(3) ?
    N2 Ru C5 C6 . . . . -156.3(2) ?
    N1 Ru C5 C6 . . . . 128.8(2) ?
    C3 Ru C5 C6 . . . . -103.2(3) ?
    C2 Ru C5 C6 . . . . -65.4(2) ?
    C4 Ru C5 C6 . . . . -134.1(4) ?
    C1 Ru C5 C6 . . . . -28.9(2) ?
    Cl Ru C5 C6 . . . . 40.0(3) ?
    N2 Ru C5 C4 . . . . -22.2(4) ?
    N1 Ru C5 C4 . . . . -97.2(2) ?
    C3 Ru C5 C4 . . . . 30.8(2) ?
    C2 Ru C5 C4 . . . . 68.7(2) ?
    C6 Ru C5 C4 . . . . 134.1(4) ?
    C1 Ru C5 C4 . . . . 105.2(3) ?
    Cl Ru C5 C4 . . . . 174.09(18) ?
    C4 C5 C6 C1 . . . . 0.7(6) ?
    Ru C5 C6 C1 . . . . 54.5(3) ?
    C4 C5 C6 Ru . . . . -53.8(3) ?
    C2 C1 C6 C5 . . . . 0.0(5) ?
    C7 C1 C6 C5 . . . . -178.3(4) ?
    Ru C1 C6 C5 . . . . -53.9(3) ?
    C2 C1 C6 Ru . . . . 53.9(3) ?
    C7 C1 C6 Ru . . . . -124.4(4) ?
    N2 Ru C6 C5 . . . . 103.2(5) ?
    N1 Ru C6 C5 . . . . -60.2(3) ?
    C3 Ru C6 C5 . . . . 65.5(2) ?
    C2 Ru C6 C5 . . . . 103.0(3) ?
    C4 Ru C6 C5 . . . . 28.2(2) ?
    C1 Ru C6 C5 . . . . 132.8(4) ?
    Cl Ru C6 C5 . . . . -149.4(2) ?
    N2 Ru C6 C1 . . . . -29.7(6) ?
    N1 Ru C6 C1 . . . . 167.0(2) ?
    C3 Ru C6 C1 . . . . -67.3(2) ?
    C5 Ru C6 C1 . . . . -132.8(4) ?
    C2 Ru C6 C1 . . . . -29.8(2) ?
    C4 Ru C6 C1 . . . . -104.6(3) ?
    Cl Ru C6 C1 . . . . 77.8(2) ?
    C3 C4 C8 C9 . . . . 34.9(6) ?
    C5 C4 C8 C9 . . . . -145.4(4) ?
    Ru C4 C8 C9 . . . . -56.7(6) ?
    C3 C4 C8 C10 . . . . -90.2(5) ?
    C5 C4 C8 C10 . . . . 89.5(5) ?
    Ru C4 C8 C10 . . . . 178.2(3) ?
    C18 N1 C11 C12 . . . . 4.6(5) ?
    Ru N1 C11 C12 . . . . -174.7(3) ?
    C18 N1 C11 C20 . . . . -172.9(3) ?
    Ru N1 C11 C20 . . . . 7.8(4) ?
    N1 C11 C12 C13 . . . . -0.7(6) ?
    C20 C11 C12 C13 . . . . 176.6(4) ?
    C11 C12 C13 C19 . . . . -1.9(6) ?
    C19 C14 C15 C16 . . . . -0.2(7) ?
    C14 C15 C16 C17 . . . . 1.5(7) ?
    C15 C16 C17 C18 . . . . -0.6(7) ?
    C11 N1 C18 C17 . . . . 171.8(3) ?
    Ru N1 C18 C17 . . . . -9.0(5) ?
    C11 N1 C18 C19 . . . . -5.9(5) ?
    Ru N1 C18 C19 . . . . 173.3(2) ?
    C16 C17 C18 N1 . . . . -179.3(4) ?
    C16 C17 C18 C19 . . . . -1.5(6) ?
    C15 C14 C19 C13 . . . . 175.1(4) ?
    C15 C14 C19 C18 . . . . -2.0(6) ?
    C12 C13 C19 C14 . . . . -176.4(4) ?
    C12 C13 C19 C18 . . . . 0.6(6) ?
    N1 C18 C19 C14 . . . . -179.5(3) ?
    C17 C18 C19 C14 . . . . 2.8(5) ?
    N1 C18 C19 C13 . . . . 3.4(5) ?
    C17 C18 C19 C13 . . . . -174.3(4) ?
    N1 C11 C20 N2 . . . . -3.2(5) ?
    C12 C11 C20 N2 . . . . 179.2(4) ?
    C11 C20 N2 C22A . . . . 171.5(15) ?
    C11 C20 N2 C22 . . . . -179.9(12) ?
    C11 C20 N2 Ru . . . . -3.4(5) ?
    N1 Ru N2 C20 . . . . 5.7(3) ?
    C3 Ru N2 C20 . . . . -122.2(3) ?
    C5 Ru N2 C20 . . . . -75.1(4) ?
    C2 Ru N2 C20 . . . . -158.9(3) ?
    C4 Ru N2 C20 . . . . -89.1(3) ?
    C6 Ru N2 C20 . . . . -159.0(5) ?
    C1 Ru N2 C20 . . . . 177.9(3) ?
    Cl Ru N2 C20 . . . . 92.1(3) ?
    N1 Ru N2 C22A . . . . -169.1(15) ?
    C3 Ru N2 C22A . . . . 63.0(15) ?
    C5 Ru N2 C22A . . . . 110.1(15) ?
    C2 Ru N2 C22A . . . . 26.3(15) ?
    C4 Ru N2 C22A . . . . 96.1(15) ?
    C6 Ru N2 C22A . . . . 26.2(16) ?
    C1 Ru N2 C22A . . . . 3.1(15) ?
    Cl Ru N2 C22A . . . . -82.7(15) ?
    N1 Ru N2 C22 . . . . -178.1(13) ?
    C3 Ru N2 C22 . . . . 53.9(13) ?
    C5 Ru N2 C22 . . . . 101.0(13) ?
    C2 Ru N2 C22 . . . . 17.2(13) ?
    C4 Ru N2 C22 . . . . 87.0(13) ?
    C6 Ru N2 C22 . . . . 17.1(14) ?
    C1 Ru N2 C22 . . . . -6.0(13) ?
    Cl Ru N2 C22 . . . . -91.7(13) ?
    C20 N2 C22 C21 . . . . -61.0(15) ?
    C22A N2 C22 C21 . . . . 58(11) ?
    Ru N2 C22 C21 . . . . 122.9(8) ?
    C20 N2 C22 C23 . . . . 64.4(15) ?
    C22A N2 C22 C23 . . . . -176(11) ?
    Ru N2 C22 C23 . . . . -111.7(9) ?
    N2 C22 C23 C24 . . . . 172.0(12) ?
    C21 C22 C23 C24 . . . . -66.5(13) ?
    C20 N2 C22A C23A . . . . -65(2) ?
    C22 N2 C22A C23A . . . . -130(10) ?
    Ru N2 C22A C23A . . . . 109.6(13) ?
    C20 N2 C22A C21A . . . . 61(2) ?
    C22 N2 C22A C21A . . . . -4(9) ?
    Ru N2 C22A C21A . . . . -124.4(12) ?
    N2 C22A C23A C24A . . . . 161.9(17) ?
    C21A C22A C23A C24A . . . . 39.6(19) ?
data_global
_journal_date_recd_electronic     2010-07-31
_journal_date_accepted     2010-08-16
_journal_name_full     'Acta Crystallographica, Section E'
_journal_year     2010
_journal_volume     66
_journal_issue      9
_journal_page_first     m1147
_journal_page_last     m1147
_journal_paper_category     QM
_journal_coeditor_code     BT5317
_publ_contact_author_name     "Hern\'andez-Ortega, Sim\'on"
_publ_contact_author_address
;
Instituto de Qu\'imica
Universidad Nacional Aut\'onoma de M\'exico
Circuito Exterior, Ciudad Universitaria,
M\'exico 04510, M\'exico.
;
_publ_contact_author_email     'simonho@unam.mx'
_publ_contact_author_fax     '+52 55 5616-2217'
_publ_contact_author_phone     '+52 55 5622-4505'
_publ_section_title
;
[2-(<i>sec</i>-Butyliminomethyl)quinoline]chlorido(\h^6^-1-isopropyl-4-
methylbenzene)ruthenium(II) hexafluoridophosphate
;
loop_
    _publ_author_name
    _publ_author_address
    "G\'arate-Morales, Jos\'e Luis"
;
Instituto de Qu\'imica
Universidad Nacional Aut\'onoma de M\'exico
Circuito Exterior, Ciudad Universitaria,
M\'exico 04510, Mexico
;
    "Hern\'andez-Ortega, Sim\'on "
;
Instituto de Qu\'imica
Universidad Nacional Aut\'onoma de M\'exico
Circuito Exterior, Ciudad Universitaria,
M\'exico 04510, Mexico
;
    "Fern\'andez-G, Juan Manuel"
;
Instituto de Qu\'imica
Universidad Nacional Aut\'onoma de M\'exico
Circuito Exterior, Ciudad Universitaria,
M\'exico 04510, Mexico
;
