# Supplementary material for: [2-(sec-Butyl­imino­meth­yl)quinoline]­chlorido(η6-1-isopropyl-4-methyl­benzene)­ruthenium(II) hexa­fluorido­phosphate
Source: Acta Crystallogr Sect E Struct Rep Online. 2010 Aug 21;66(Pt 9):m1147. doi: 10.1107/S1600536810033003 (PMC3008139; doi:10.1107/S1600536810033003)
Supplement: Supplementary file 2 [file e-66-m1147-Isup2.hkl]

# 
# h,k,l, Fc-squared, Fo-squared, sigma(Fo-squared) and status flag 
# 
data_I
_shelx_title ' 056FGJ05 in P2(1)/c' 
_shelx_refln_list_code          4 
_shelx_F_calc_maximum      265.12 
_exptl_crystal_F_000      1272.00 
_reflns_d_resolution_high  0.8301 
 
loop_ 
 _symmetry_equiv_pos_as_xyz 
 'x, y, z' 
 '-x, y+1/2, -z+1/2' 
 '-x, -y, -z' 
 'x, -y-1/2, z-1/2' 
 
_cell_length_a    10.4513 
_cell_length_b    15.3595 
_cell_length_c    16.5780 
_cell_angle_alpha  90.000 
_cell_angle_beta   97.484 
_cell_angle_gamma  90.000 
 
_shelx_F_squared_multiplier     1.000 
 
loop_ 
 _refln_index_h 
 _refln_index_k 
 _refln_index_l 
 _refln_F_squared_calc 
 _refln_F_squared_meas 
 _refln_F_squared_sigma 
 _refln_observed_status 
   1   0   0    29136.49    26474.93    881.15 o 
   2   0   0    12659.55    11891.70    366.07 o 
   3   0   0     5478.55     5045.93    125.69 o 
   4   0   0      162.24      178.72     15.61 o 
   5   0   0      125.91       88.84     16.58 o 
   6   0   0       34.45       62.82     16.86 o 
   7   0   0     3433.49     3185.31     77.21 o 
   8   0   0      437.55      371.50     33.40 o 
   9   0   0      592.30      561.06     41.45 o 
  10   0   0     4574.58     5024.11    145.02 o 
  11   0   0      988.37     1020.30     61.73 o 
  12   0   0      511.94      576.74     66.83 o 
   1   1   0     5200.36     5549.35    106.63 o 
   2   1   0    25516.36    27908.80    639.31 o 
   3   1   0     2014.40     1766.05     25.90 o 
   4   1   0      354.29      327.69     14.00 o 
   5   1   0     1146.63     1071.17     26.74 o 
   6   1   0       67.25      100.02     13.90 o 
   7   1   0        1.55       15.90     10.91 o 
   8   1   0      135.90      177.41     21.49 o 
   9   1   0      101.64       57.51     16.85 o 
  10   1   0       72.53       82.33     23.64 o 
  11   1   0       12.66       -5.58     19.52 o 
  12   1   0      125.55      157.00     36.21 o 
   0   2   0    70290.80    74605.08   2708.99 o 
   1   2   0    28787.89    34362.01    503.04 o 
   2   2   0       49.15       57.44      6.25 o 
   3   2   0    13542.66    13111.18    149.69 o 
   4   2   0     4821.73     4517.20     50.17 o 
   5   2   0     1467.20     1362.12     29.99 o 
   6   2   0     5396.15     4848.80     91.82 o 
   7   2   0     4870.60     4972.27     67.67 o 
   8   2   0      186.82      178.64     21.47 o 
   9   2   0     2087.93     2196.55     62.67 o 
  10   2   0     1110.95     1148.10     55.82 o 
  11   2   0      284.38      298.55     33.48 o 
  12   2   0       76.33      116.22     31.50 o 
   1   3   0     1000.99      938.58     21.96 o 
   2   3   0    16942.42    19597.69    214.10 o 
   3   3   0      864.28      741.52     18.67 o 
   4   3   0     2888.31     2977.99     39.08 o 
   5   3   0     5679.86     5532.65     59.23 o 
   6   3   0        5.82       18.90      9.52 o 
   7   3   0       61.48       51.78     13.85 o 
   8   3   0      909.39      946.01     37.14 o 
   9   3   0      885.19      815.97     35.41 o 
  10   3   0       39.41       22.19     19.72 o 
  11   3   0      514.26      523.04     43.30 o 
  12   3   0      396.03      494.20     44.07 o 
   0   4   0     5572.40     6444.67     80.66 o 
   1   4   0     1818.13     1703.62     40.84 o 
   2   4   0      379.43      396.43     18.51 o 
   3   4   0     2924.21     2860.43     54.98 o 
   4   4   0     3144.48     2821.66     38.15 o 
   5   4   0      114.77      119.43     13.20 o 
   6   4   0     2777.02     2508.93     57.31 o 
   7   4   0     3095.76     3062.27     64.66 o 
   8   4   0      105.61      141.43     18.88 o 
   9   4   0     2057.16     2036.88     84.91 o 
  10   4   0      141.70      147.14     29.38 o 
  11   4   0       11.12       48.66     25.28 o 
  12   4   0        6.43       40.29     26.79 o 
   1   5   0     3478.08     3365.05     59.09 o 
   2   5   0     2751.95     2654.04     46.74 o 
   3   5   0     1115.66      953.25     28.58 o 
   4   5   0     3722.30     3850.73     60.35 o 
   5   5   0    15614.30    16275.82    204.39 o 
   6   5   0     3693.31     3554.89     69.29 o 
   7   5   0     1196.91     1248.43     35.47 o 
   8   5   0      987.10      864.30     41.50 o 
   9   5   0     2431.29     2367.31     78.42 o 
  10   5   0        5.59        7.64     21.01 o 
  11   5   0     1163.17     1301.63     64.01 o 
  12   5   0      319.28      386.90     40.65 o 
   0   6   0     1656.47     1775.24     41.10 o 
   1   6   0      499.31      549.67     16.44 o 
   2   6   0       38.40       99.60     12.80 o 
   3   6   0        6.99       14.40      8.76 o 
   4   6   0       60.93       55.15     12.32 o 
   5   6   0       46.13       52.04     11.05 o 
   6   6   0      736.36      745.37     26.07 o 
   7   6   0      559.16      615.47     26.19 o 
   8   6   0      440.40      370.70     32.34 o 
   9   6   0        1.58       13.00     19.51 o 
  10   6   0      329.77      336.37     36.52 o 
  11   6   0        1.88       29.57     29.59 o 
   1   7   0     2673.67     2521.52     41.54 o 
   2   7   0     5855.45     6008.86     74.33 o 
   3   7   0      922.95      829.78     28.40 o 
   4   7   0    14559.34    15617.85    397.36 o 
   5   7   0     9485.81     9364.29    203.76 o 
   6   7   0     3482.96     3495.48     73.87 o 
   7   7   0       16.07       10.34     16.31 o 
   8   7   0     2183.34     2057.67     69.69 o 
   9   7   0     1126.53     1176.11     57.58 o 
  10   7   0        1.81        2.00     22.49 o 
  11   7   0      421.05      521.20     44.97 o 
   0   8   0        1.31        0.33     10.45 o 
   1   8   0        1.57       21.11      8.40 o 
   2   8   0     2944.02     3219.58     47.74 o 
   3   8   0      291.07      264.01     19.17 o 
   4   8   0      723.58      775.16     30.87 o 
   5   8   0      630.93      571.94     27.73 o 
   6   8   0     1779.59     1704.68     47.43 o 
   7   8   0     1722.92     1646.12     61.49 o 
   8   8   0      454.75      464.38     38.33 o 
   9   8   0       29.98       59.80     24.96 o 
  10   8   0       14.93       19.25     23.15 o 
  11   8   0        1.72        3.50     21.91 o 
   1   9   0    11349.19    12570.33    147.77 o 
   2   9   0    12089.65    12714.84    230.13 o 
   3   9   0     1566.65     1454.45     41.30 o 
   4   9   0     2292.28     2426.92     71.11 o 
   5   9   0     1263.47     1247.63     44.00 o 
   6   9   0      649.80      522.55     36.56 o 
   7   9   0      304.22      304.76     32.04 o 
   8   9   0      707.78      748.50     46.71 o 
   9   9   0      932.26      904.15     53.64 o 
  10   9   0       13.10       21.72     23.47 o 
   0  10   0    12026.04    12576.36    256.02 o 
   1  10   0       82.20       94.06     14.05 o 
   2  10   0     1432.29     1459.81     32.90 o 
   3  10   0     1661.64     1430.41     43.22 o 
   4  10   0     2087.24     2023.65     52.17 o 
   5  10   0      128.36      104.01     19.33 o 
   6  10   0     2634.48     2491.82     77.58 o 
   7  10   0     1258.45     1172.83     58.02 o 
   8  10   0       16.38       19.51     21.38 o 
   9  10   0       55.97       52.37     23.69 o 
  10  10   0      524.15      528.54     44.98 o 
   1  11   0     1281.54     1216.75     34.51 o 
   2  11   0       13.69       40.80     15.43 o 
   3  11   0      673.96      637.17     31.67 o 
   4  11   0       40.24       75.31     20.07 o 
   5  11   0     1950.41     1864.44     65.55 o 
   6  11   0      607.17      555.00     40.74 o 
   7  11   0       57.29       73.52     25.68 o 
   8  11   0      171.95      208.69     36.01 o 
   9  11   0       64.36       94.40     28.04 o 
  10  11   0       10.28       30.46     24.05 o 
   0  12   0     4792.78     5225.00    102.43 o 
   1  12   0     2524.04     2475.01     49.88 o 
   2  12   0      378.59      354.25     26.24 o 
   3  12   0     3854.85     4058.40     78.32 o 
   4  12   0      273.01      229.25     28.49 o 
   5  12   0       17.69       -1.04     18.31 o 
   6  12   0      821.46      775.70     48.69 o 
   7  12   0     1531.72     1520.32     67.87 o 
   8  12   0       94.45       85.78     29.26 o 
   9  12   0      628.08      681.09     50.00 o 
   1  13   0     1106.73     1102.72     42.79 o 
   2  13   0      408.98      425.16     29.86 o 
   3  13   0        3.91        3.43     14.38 o 
   4  13   0       54.08       54.75     22.28 o 
   5  13   0       18.37       22.83     22.22 o 
   6  13   0      301.99      346.00     38.41 o 
   7  13   0       11.58       13.38     22.36 o 
   8  13   0       29.17       42.09     24.41 o 
   0  14   0      863.72      807.25     64.57 o 
   1  14   0      772.41      773.53     44.32 o 
   2  14   0       19.81       15.60     15.75 o 
   3  14   0     1598.18     1695.25     74.33 o 
   4  14   0     1861.35     1855.20     70.82 o 
   5  14   0        0.45        8.59     22.13 o 
   6  14   0     1006.80     1042.94     58.96 o 
   7  14   0     1205.46     1191.83     64.14 o 
   8  14   0       70.39       76.83     27.34 o 
   1  15   0      342.94      291.73     32.02 o 
   2  15   0     1175.45     1045.38     46.64 o 
   3  15   0      660.11      635.71     44.97 o 
   4  15   0        0.81       22.30     22.46 o 
   5  15   0      828.10      859.54     54.86 o 
   6  15   0       65.90      104.68     30.80 o 
   7  15   0      176.77      178.99     36.15 o 
   0  16   0      470.85      447.18     55.29 o 
   1  16   0      125.43      132.75     30.26 o 
   2  16   0      270.74      261.18     35.62 o 
   3  16   0      785.06      767.89     56.63 o 
   4  16   0      843.20      860.36     54.72 o 
   5  16   0        8.66        3.45     22.84 o 
   6  16   0      599.28      685.10     51.75 o 
   1  17   0      331.76      351.62     37.95 o 
   2  17   0     1462.40     1367.20     78.82 o 
   3  17   0      593.10      545.77     54.59 o 
   4  17   0      173.06      164.87     34.37 o 
   0  18   0      175.44      239.83     81.68 o 
   1  18   0      118.22      138.18     33.55 o 
   2  18   0       23.98       21.29     27.52 o 
 -12   1   1      846.82     1017.48     52.88 o 
 -11   1   1     1069.60     1152.02     51.40 o 
 -10   1   1       21.03       30.22     18.26 o 
  -9   1   1     1099.96     1095.30     38.84 o 
  -8   1   1     6280.95     6452.95    101.31 o 
  -7   1   1       44.37       70.70     15.44 o 
  -6   1   1     1609.76     1433.97     35.84 o 
  -5   1   1     9036.62     8069.00    109.94 o 
  -4   1   1     7947.44     7901.11    107.81 o 
  -3   1   1       21.84       62.95      7.91 o 
  -2   1   1    25503.71    27751.02    944.65 o 
  -1   1   1    46845.31    52751.73   1819.94 o 
   0   1   1     2618.35     2459.22    191.50 o 
   1   1   1    16557.16    18141.72    221.12 o 
   2   1   1    33620.67    34739.85    420.35 o 
   3   1   1       39.06       74.67     14.63 o 
   4   1   1     7955.61     8015.89     86.57 o 
   5   1   1       46.55       18.43      8.07 o 
   6   1   1       71.91      123.32     14.30 o 
   7   1   1      749.06      715.64     27.68 o 
   8   1   1     3029.62     3045.67     57.78 o 
   9   1   1     1295.97     1260.37     56.40 o 
  10   1   1       35.96       37.67     17.37 o 
  11   1   1      549.89      639.96     40.84 o 
  12   1   1      470.12      645.26     49.54 o 
 -12   2   1       58.20       72.46     29.25 o 
 -11   2   1       32.57       34.99     25.11 o 
 -10   2   1     1441.96     1451.48     56.73 o 
  -9   2   1        1.57       -1.30     13.04 o 
  -8   2   1     1448.51     1432.45     41.05 o 
  -7   2   1      408.92      353.19     22.46 o 
  -6   2   1     1319.73     1320.35     32.99 o 
  -5   2   1       10.90       33.71      9.24 o 
  -4   2   1      731.53      745.68     20.23 o 
  -3   2   1     2633.70     2348.29     57.48 o 
  -2   2   1     2920.72     3192.15     76.13 o 
   0   2   1    16206.90    19824.33    234.28 o 
   1   2   1     6734.38     7419.66     56.05 o 
   2   2   1    53076.66    60979.43    856.75 o 
   3   2   1     6798.20     6305.82     85.11 o 
   4   2   1      835.22      773.32     20.35 o 
   5   2   1      299.49      276.29     15.12 o 
   6   2   1     1404.27     1342.26     41.75 o 
   7   2   1      417.61      408.48     22.11 o 
   8   2   1        9.05       23.42     15.07 o 
   9   2   1        0.10       -2.32     13.36 o 
  10   2   1      627.40      682.48     38.89 o 
  11   2   1      266.69      250.75     32.65 o 
  12   2   1       96.56      140.02     38.39 o 
 -12   3   1       67.12       81.61     31.45 o 
 -11   3   1      343.03      388.74     33.90 o 
 -10   3   1       93.36      132.77     29.64 o 
  -9   3   1     1408.25     1484.38     44.65 o 
  -8   3   1     1650.86     1462.98     41.21 o 
  -7   3   1      777.44      711.08     27.64 o 
  -6   3   1     2271.43     1975.80     39.97 o 
  -5   3   1     9656.03     9289.89     85.81 o 
  -4   3   1     2038.67     1945.62     37.50 o 
  -3   3   1     6464.76     6928.16    158.19 o 
  -2   3   1     3423.54     4007.66    139.67 o 
  -1   3   1     1131.77     1349.99     25.40 o 
   0   3   1    19968.22    21732.96    481.56 o 
   1   3   1    21114.03    25024.61    236.48 o 
   2   3   1     1752.20     1859.19     26.62 o 
   3   3   1       74.58      122.89     12.44 o 
   4   3   1      957.10      766.52     20.11 o 
   5   3   1     4322.55     3724.06     48.31 o 
   6   3   1     2778.22     2756.65     55.95 o 
   7   3   1     1336.65     1490.64     55.06 o 
   8   3   1     3018.34     2901.61     71.30 o 
   9   3   1      428.65      375.69     29.57 o 
  10   3   1        0.10        4.93     17.43 o 
  11   3   1      599.49      634.48     46.41 o 
  12   3   1      228.07      231.26     38.62 o 
 -12   4   1       21.00        4.44     25.85 o 
 -11   4   1      370.21      435.78     40.41 o 
 -10   4   1      491.92      473.56     38.27 o 
  -9   4   1      217.63      286.27     27.21 o 
  -8   4   1       76.10      100.72     17.76 o 
  -7   4   1     5130.51     5020.13     68.61 o 
  -6   4   1     4791.20     4851.97     62.15 o 
  -5   4   1        2.22        7.35      8.10 o 
  -4   4   1     6287.87     6498.77     95.47 o 
  -3   4   1    10726.26    11197.14    266.20 o 
  -2   4   1       17.25       35.77      6.97 o 
  -1   4   1    27842.46    29452.42    878.30 o 
   0   4   1     1055.07     1137.19     19.46 o 
   1   4   1      395.32      379.05     14.13 o 
   2   4   1      563.90      574.83     17.20 o 
   3   4   1     5080.08     5089.28     98.31 o 
   4   4   1    10121.79    10393.81     78.62 o 
   5   4   1      248.51      205.83     13.91 o 
   6   4   1     3703.43     3410.79     51.11 o 
   7   4   1     4932.51     4574.20     64.39 o 
   8   4   1      518.82      531.18     32.04 o 
   9   4   1      874.30      943.12     42.41 o 
  10   4   1     1386.62     1456.53     63.03 o 
  11   4   1       13.19       15.82     23.20 o 
  12   4   1       83.31      112.01     31.57 o 
 -12   5   1       41.07       45.74     27.51 o 
 -11   5   1        5.34       17.36     23.63 o 
 -10   5   1       23.05       16.18     21.66 o 
  -9   5   1       69.65       95.27     25.14 o 
  -8   5   1      765.89      662.29     31.01 o 
  -7   5   1     1291.25     1366.30     47.40 o 
  -6   5   1      191.34      208.96     17.69 o 
  -5   5   1      755.51      668.31     22.97 o 
  -4   5   1      130.23      117.84     15.20 o 
  -3   5   1     4784.99     4879.50    123.17 o 
  -2   5   1     9969.25    10788.93    215.33 o 
  -1   5   1       22.08       55.17      7.55 o 
   0   5   1     1476.27     1629.21     28.96 o 
   1   5   1     2023.23     2148.79     34.11 o 
   2   5   1       53.87       70.35     10.01 o 
   3   5   1     2537.44     2613.63     40.73 o 
   4   5   1        3.17        4.92      6.59 o 
   5   5   1     1132.18     1075.06     26.53 o 
   6   5   1      165.88      152.65     15.06 o 
   7   5   1      341.70      319.21     20.50 o 
   8   5   1     1622.31     1482.45     48.29 o 
   9   5   1      373.05      400.11     35.45 o 
  10   5   1       14.82       28.14     22.19 o 
  11   5   1       43.25       73.41     27.42 o 
 -11   6   1      234.60      345.94     45.62 o 
 -10   6   1      839.80      851.66     51.34 o 
  -9   6   1      638.63      668.62     42.94 o 
  -8   6   1       18.07       17.67     14.99 o 
  -7   6   1     4299.42     4468.08     95.24 o 
  -6   6   1     2805.02     2591.33     65.41 o 
  -5   6   1      365.80      306.51     17.14 o 
  -4   6   1     9982.36     9926.39    206.48 o 
  -3   6   1     3963.35     4141.81     84.29 o 
  -2   6   1     5645.65     5965.91    106.44 o 
  -1   6   1     6345.94     6124.80    106.52 o 
   0   6   1     2586.57     2767.08     36.29 o 
   1   6   1     8797.11    10114.90    138.63 o 
   2   6   1      125.80      203.98     13.92 o 
   3   6   1     8304.81     8201.86    160.08 o 
   4   6   1     3500.24     3447.04     71.99 o 
   5   6   1      158.34      148.74     13.19 o 
   6   6   1     5580.32     5329.70    120.54 o 
   7   6   1     4278.92     3867.82     87.30 o 
   8   6   1      787.33      771.25     44.57 o 
   9   6   1      276.34      348.56     34.08 o 
  10   6   1      979.05     1010.40     55.66 o 
  11   6   1        4.17       19.72     24.05 o 
 -11   7   1       42.80       47.13     27.43 o 
 -10   7   1        6.24       16.51     22.49 o 
  -9   7   1       20.92       30.59     21.71 o 
  -8   7   1      210.07      225.40     29.22 o 
  -7   7   1       43.69       38.67     15.72 o 
  -6   7   1       48.83       55.26     13.27 o 
  -5   7   1     1161.30     1141.43     29.20 o 
  -4   7   1     3453.69     3363.70     62.75 o 
  -3   7   1      406.28      341.71     15.58 o 
  -2   7   1      241.79      231.94     12.99 o 
  -1   7   1     1938.94     1853.61     32.55 o 
   0   7   1      136.30      174.89     11.65 o 
   1   7   1      686.59      587.00     18.30 o 
   2   7   1     3678.61     4005.78     66.84 o 
   3   7   1     1051.59     1118.36     34.50 o 
   4   7   1     3609.30     4046.93     70.43 o 
   5   7   1      656.45      610.64     26.98 o 
   6   7   1     4026.56     4105.18     67.01 o 
   7   7   1       28.89       28.21     17.80 o 
   8   7   1      370.14      373.99     34.77 o 
   9   7   1      170.80      196.65     33.30 o 
  10   7   1      163.74      188.11     34.36 o 
  11   7   1       80.13      120.57     30.05 o 
 -11   8   1      135.53      190.61     36.28 o 
 -10   8   1     1347.88     1392.62     66.80 o 
  -9   8   1      245.55      229.65     36.09 o 
  -8   8   1      673.60      617.38     41.51 o 
  -7   8   1      584.95      625.53     39.76 o 
  -6   8   1     2480.69     2563.95     58.51 o 
  -5   8   1      290.01      313.68     22.14 o 
  -4   8   1     4794.50     5031.75    139.41 o 
  -3   8   1     3848.57     4003.44     55.79 o 
  -2   8   1      917.82      893.12     24.44 o 
  -1   8   1      595.93      551.92     19.92 o 
   0   8   1     9578.51     9660.65    111.55 o 
   1   8   1    10236.51    11180.76    194.44 o 
   2   8   1     3585.17     3609.42     58.01 o 
   3   8   1     5883.00     6094.63    102.76 o 
   4   8   1     2602.22     2457.67     52.31 o 
   5   8   1        4.10       25.10     12.47 o 
   6   8   1     2783.25     2599.64     72.69 o 
   7   8   1      509.83      460.58     35.96 o 
   8   8   1        0.71        0.39     18.05 o 
   9   8   1        6.95       -3.37     18.96 o 
  10   8   1      292.19      389.27     41.68 o 
  11   8   1      211.82      223.80     38.07 o 
 -10   9   1       14.59       12.25     22.16 o 
  -9   9   1       35.00       92.20     28.63 o 
  -8   9   1      791.71      759.00     47.45 o 
  -7   9   1       43.25       75.16     22.97 o 
  -6   9   1      758.62      781.32     37.78 o 
  -5   9   1      403.20      398.99     25.89 o 
  -4   9   1     1766.19     1655.39     45.61 o 
  -3   9   1       19.98       35.40     14.15 o 
  -2   9   1     5016.94     5114.19     59.87 o 
  -1   9   1     1228.38     1184.75     30.44 o 
   0   9   1     1193.85     1214.62     30.67 o 
   1   9   1     2309.86     2458.68     41.63 o 
   2   9   1     1473.11     1389.20     39.49 o 
   3   9   1     1745.35     1808.97     45.28 o 
   4   9   1     1401.15     1508.42     42.57 o 
   5   9   1      904.61      824.83     33.46 o 
   6   9   1      569.35      586.40     38.55 o 
   7   9   1       78.55       54.44     22.18 o 
   8   9   1     1068.96     1110.26     56.12 o 
   9   9   1       89.57       80.52     27.57 o 
  10   9   1      227.75      232.70     45.31 o 
 -10  10   1      245.89      325.25     37.31 o 
  -9  10   1       22.21       27.86     22.81 o 
  -8  10   1      176.10      176.23     33.02 o 
  -7  10   1      981.57      855.13     48.55 o 
  -6  10   1      292.68      348.35     32.35 o 
  -5  10   1       32.14       17.28     13.72 o 
  -4  10   1       83.82       90.97     20.01 o 
  -3  10   1     3214.26     3177.67     63.34 o 
  -2  10   1      534.22      623.87     23.86 o 
  -1  10   1      491.62      441.82     21.00 o 
   0  10   1     3119.45     3108.09     50.94 o 
   1  10   1      178.52      181.53     15.64 o 
   2  10   1      452.97      461.33     25.92 o 
   3  10   1     2897.00     2985.79     60.79 o 
   4  10   1     2120.53     2143.16     52.89 o 
   5  10   1       62.72       46.32     18.98 o 
   6  10   1        7.41       18.27     19.43 o 
   7  10   1      242.73      283.20     34.74 o 
   8  10   1       49.79       18.91     23.19 o 
   9  10   1      128.44      155.66     33.83 o 
  10  10   1      188.48      241.76     37.81 o 
 -10  11   1       17.42       11.48     21.25 o 
  -9  11   1      720.42      753.80     51.38 o 
  -8  11   1     1287.74     1372.94     64.64 o 
  -7  11   1        0.16        6.35     20.00 o 
  -6  11   1      591.57      542.48     44.90 o 
  -5  11   1      692.73      660.47     40.23 o 
  -4  11   1      710.23      739.71     35.39 o 
  -3  11   1        1.71        4.64     12.68 o 
  -2  11   1     3333.93     3302.08     53.64 o 
  -1  11   1     6209.52     6212.15     80.12 o 
   0  11   1      190.65      236.37     18.53 o 
   1  11   1     7537.02     7594.64    203.43 o 
   2  11   1     4938.53     5033.55     81.09 o 
   3  11   1      168.70      143.71     21.38 o 
   4  11   1     2322.69     2173.92     76.13 o 
   5  11   1     1354.39     1532.66     60.76 o 
   6  11   1      421.34      380.65     35.19 o 
   7  11   1      114.42      158.06     31.21 o 
   8  11   1      845.32      996.13     56.89 o 
   9  11   1      486.57      541.15     45.07 o 
  -9  12   1       19.15       25.59     22.42 o 
  -8  12   1       16.12       27.13     23.00 o 
  -7  12   1      380.57      400.04     39.68 o 
  -6  12   1        0.52       -0.77     19.10 o 
  -5  12   1      252.86      217.04     31.78 o 
  -4  12   1      535.40      497.56     31.45 o 
  -3  12   1      254.63      288.37     25.23 o 
  -2  12   1        0.69        6.35     13.53 o 
  -1  12   1      214.05      208.74     19.55 o 
   0  12   1      856.69      834.20     31.31 o 
   1  12   1      426.68      396.27     27.38 o 
   2  12   1      256.47      271.20     24.20 o 
   3  12   1      199.99      182.05     24.19 o 
   4  12   1      865.28      821.33     46.05 o 
   5  12   1       47.82       22.29     20.02 o 
   6  12   1        4.20      -14.03     19.45 o 
   7  12   1      323.33      391.00     43.46 o 
   8  12   1       94.23      109.69     30.57 o 
   9  12   1       96.33      144.70     32.54 o 
  -8  13   1      768.74      919.22     56.93 o 
  -7  13   1      210.36      277.47     39.00 o 
  -6  13   1      434.07      435.50     39.91 o 
  -5  13   1     3355.45     3340.73     92.83 o 
  -4  13   1      332.65      297.99     28.43 o 
  -3  13   1      874.17      917.51     41.02 o 
  -2  13   1      995.66     1039.79     42.49 o 
  -1  13   1      604.62      581.38     32.16 o 
   0  13   1        0.12       11.35     12.34 o 
   1  13   1     2935.53     2950.60     67.75 o 
   2  13   1     2810.51     2734.64     66.39 o 
   3  13   1       54.86       46.16     19.31 o 
   4  13   1      308.10      281.02     31.97 o 
   5  13   1     2612.76     2536.97     83.11 o 
   6  13   1      869.56      886.69     54.05 o 
   7  13   1      598.03      646.38     48.31 o 
   8  13   1      880.09      894.99     56.88 o 
  -8  14   1        0.02       11.60     21.60 o 
  -7  14   1      331.05      332.52     44.37 o 
  -6  14   1       90.26       98.13     30.15 o 
  -5  14   1        0.03       10.29     22.39 o 
  -4  14   1       21.55       39.38     23.35 o 
  -3  14   1      373.02      356.11     29.75 o 
  -2  14   1      120.45      144.42     24.78 o 
  -1  14   1      593.47      530.56     32.66 o 
   0  14   1      567.56      491.88     37.30 o 
   1  14   1      174.03      211.52     25.69 o 
   2  14   1       21.65       31.09     16.74 o 
   3  14   1      218.11      232.29     34.20 o 
   4  14   1        6.23        6.95     24.65 o 
   5  14   1      393.85      503.91     42.55 o 
   6  14   1        0.19        4.63     22.97 o 
   7  14   1        0.28        1.15     22.77 o 
   8  14   1        9.11       35.43     24.81 o 
  -7  15   1      104.81      137.27     33.55 o 
  -6  15   1      619.84      641.11     56.52 o 
  -5  15   1     1044.01     1051.29     59.54 o 
  -4  15   1      237.96      236.14     36.04 o 
  -3  15   1       20.62       12.11     19.34 o 
  -2  15   1      922.43      920.73     44.16 o 
  -1  15   1      368.41      349.17     34.31 o 
   0  15   1       42.97       37.54     21.25 o 
   1  15   1      435.80      490.82     38.61 o 
   2  15   1     1115.66     1069.38     47.03 o 
   3  15   1      249.23      288.99     37.31 o 
   4  15   1      506.80      548.20     50.37 o 
   5  15   1      993.76      976.86     57.46 o 
   6  15   1      207.21      193.10     36.89 o 
   7  15   1       24.06       30.36     22.48 o 
  -6  16   1      452.58      456.47     43.83 o 
  -5  16   1        7.71       27.59     23.16 o 
  -4  16   1     1209.42     1327.81     65.92 o 
  -3  16   1     1323.21     1291.41     62.76 o 
  -2  16   1        1.26        9.52     19.90 o 
  -1  16   1      566.47      489.58     40.82 o 
   0  16   1      292.06      281.89     35.12 o 
   1  16   1       69.60       97.86     28.81 o 
   2  16   1       27.49       18.37     21.35 o 
   3  16   1       21.48        6.05     21.74 o 
   4  16   1      304.83      356.81     47.26 o 
   5  16   1        9.38       36.65     24.11 o 
   6  16   1      494.81      520.20     45.57 o 
  -4  17   1       34.46       23.22     22.88 o 
  -3  17   1        4.87       22.68     26.84 o 
  -2  17   1      458.22      417.10     40.46 o 
  -1  17   1      389.40      396.28     39.35 o 
   0  17   1        0.01      -12.90     20.50 o 
   1  17   1      291.28      314.15     38.01 o 
   2  17   1      457.42      438.02     48.74 o 
   3  17   1       35.11       43.82     29.19 o 
   4  17   1      150.56      218.50     39.05 o 
  -2  18   1        7.12        7.49     24.41 o 
  -1  18   1      355.31      356.10     39.31 o 
   0  18   1      892.93      933.35     57.89 o 
   1  18   1      355.93      351.29     46.15 o 
   2  18   1       73.30       47.30     29.82 o 
 -12   0   2        7.99       19.86     37.10 o 
 -11   0   2     1070.56     1056.66     62.85 o 
 -10   0   2     3827.84     3882.54    249.62 o 
  -9   0   2     1399.09     1497.10     63.23 o 
  -8   0   2     4182.11     4103.56     94.51 o 
  -7   0   2     6841.38     6486.38    132.95 o 
  -6   0   2     2089.63     2078.28     57.40 o 
  -5   0   2     1143.81     1183.10     39.50 o 
  -4   0   2     3261.14     2802.57     79.21 o 
  -3   0   2    21940.62    21863.93    550.67 o 
  -2   0   2    23447.63    25405.49    408.94 o 
  -1   0   2     1462.24     1350.48     31.97 o 
   0   0   2    26001.69    32085.44    763.09 o 
   1   0   2    10333.64    13088.20    690.92 o 
   2   0   2    14380.61    16153.70    750.18 o 
   3   0   2    22122.64    21936.10   1191.47 o 
   4   0   2      284.21      220.76     17.19 o 
   5   0   2     7476.17     7015.21    113.18 o 
   6   0   2     6611.31     5800.67    202.79 o 
   7   0   2     3640.10     3430.44     80.34 o 
   8   0   2      134.15      167.30     27.16 o 
   9   0   2      980.69      991.00     52.95 o 
  10   0   2      189.91      262.53     35.49 o 
  11   0   2      102.44      180.94     48.77 o 
  12   0   2      245.75      239.37     57.99 o 
 -12   1   2      168.81      237.52     34.34 o 
 -11   1   2      168.88      217.40     28.94 o 
 -10   1   2      189.43      225.51     25.84 o 
  -9   1   2      280.76      229.75     22.71 o 
  -8   1   2       63.58       64.57     16.34 o 
  -7   1   2      120.16      139.14     17.73 o 
  -6   1   2        5.08        6.44      9.11 o 
  -5   1   2      422.42      367.32     16.67 o 
  -4   1   2      579.56      537.83     17.29 o 
  -3   1   2     2575.64     2689.97     53.44 o 
  -2   1   2     1039.15     1310.71     32.56 o 
  -1   1   2    20114.66    23018.19    485.41 o 
   0   1   2    15326.59    18163.55     68.41 o 
   1   1   2     1702.94     1877.75     29.39 o 
   2   1   2     2375.90     2016.74     64.07 o 
   3   1   2       59.31       76.15      7.76 o 
   4   1   2      646.15      514.08     21.75 o 
   5   1   2      844.65      689.36     25.40 o 
   6   1   2      523.68      484.50     24.30 o 
   7   1   2       30.48       31.46     12.24 o 
   8   1   2        0.06        6.37     11.78 o 
   9   1   2      175.06      201.03     23.04 o 
  10   1   2        0.42        6.08     16.54 o 
  11   1   2       41.39       32.07     25.11 o 
  12   1   2        5.33       26.36     27.05 o 
 -12   2   2        1.20        3.17     25.42 o 
 -11   2   2     1045.88     1166.10     51.75 o 
 -10   2   2     1125.04     1072.66     41.41 o 
  -9   2   2      703.34      702.18     32.19 o 
  -8   2   2      244.34      241.29     20.47 o 
  -7   2   2     2817.62     2527.38     49.00 o 
  -6   2   2     3656.78     3464.00     52.30 o 
  -5   2   2      500.36      451.20     18.61 o 
  -4   2   2    16013.85    16145.36    342.72 o 
  -3   2   2     5576.72     5738.38    146.77 o 
  -2   2   2      212.05      296.00     10.76 o 
  -1   2   2    19057.15    21493.22    457.79 o 
   0   2   2    26503.21    31071.20    545.83 o 
   1   2   2     1868.82     2100.96     26.01 o 
   2   2   2      156.58      170.96     10.05 o 
   3   2   2    12694.09    13275.33    430.16 o 
   4   2   2     1202.83     1032.61     24.60 o 
   5   2   2     1650.26     1588.84     33.06 o 
   6   2   2     4754.44     4459.31     58.71 o 
   7   2   2     2391.07     2294.90     53.85 o 
   8   2   2      158.98      152.02     19.00 o 
   9   2   2     1170.40     1074.15     47.83 o 
  10   2   2      812.64      893.59     43.43 o 
  11   2   2        0.16       15.15     21.58 o 
  12   2   2      290.51      353.13     48.46 o 
 -12   3   2      373.13      398.58     42.28 o 
 -11   3   2      414.16      498.95     36.94 o 
 -10   3   2       11.29       25.34     16.65 o 
  -9   3   2     1053.32     1012.20     37.70 o 
  -8   3   2     1137.47     1096.00     36.23 o 
  -7   3   2      592.66      582.26     25.48 o 
  -6   3   2     2214.48     2014.61     40.72 o 
  -5   3   2     2704.34     2496.98     41.13 o 
  -4   3   2     1828.39     1993.91     40.74 o 
  -3   3   2       95.90      113.95      8.84 o 
  -2   3   2      695.16      705.95     16.59 o 
  -1   3   2     1141.30     1202.09     34.87 o 
   0   3   2      743.01      746.38     14.86 o 
   1   3   2     6938.58     7134.63     59.44 o 
   2   3   2     7785.10     8437.87     61.13 o 
   3   3   2      132.01      104.42     10.55 o 
   4   3   2     1972.56     1912.62     29.93 o 
   5   3   2     7442.36     7486.02     67.34 o 
   6   3   2       55.41       77.88     13.03 o 
   7   3   2     1152.03     1059.82     32.52 o 
   8   3   2      705.78      677.52     34.45 o 
   9   3   2      524.42      525.44     33.18 o 
  10   3   2        4.14       18.65     18.30 o 
  11   3   2      251.53      280.58     37.69 o 
  12   3   2      222.83      274.26     48.62 o 
 -12   4   2        0.02        8.32     24.93 o 
 -11   4   2      292.22      328.72     36.26 o 
 -10   4   2      147.60      169.07     27.47 o 
  -9   4   2      128.24      109.11     20.33 o 
  -8   4   2      636.08      670.49     29.52 o 
  -7   4   2      879.96      913.98     31.15 o 
  -6   4   2     2382.83     2255.22     43.55 o 
  -5   4   2       18.48       20.30      8.93 o 
  -4   4   2     4191.36     4096.79    118.97 o 
  -3   4   2     2074.83     2041.92     69.91 o 
  -2   4   2     4227.57     4673.82    119.87 o 
  -1   4   2    26052.39    28918.44    545.44 o 
   0   4   2     5810.85     6240.57    101.78 o 
   1   4   2     1378.24     1690.36     22.42 o 
   2   4   2      120.20      124.19      8.99 o 
   3   4   2      726.55      667.97     19.39 o 
   4   4   2     3918.91     3776.40     81.03 o 
   5   4   2      597.67      459.71     18.22 o 
   6   4   2     2189.04     1999.04     38.95 o 
   7   4   2      455.17      402.05     21.87 o 
   8   4   2      207.93      257.19     25.91 o 
   9   4   2      850.01      820.37     40.29 o 
  10   4   2      505.85      601.60     43.88 o 
  11   4   2        9.24       19.73     22.98 o 
 -12   5   2      630.17      697.29     51.04 o 
 -11   5   2      214.09      242.75     36.04 o 
 -10   5   2       79.73       94.98     26.96 o 
  -9   5   2      559.18      665.80     32.03 o 
  -8   5   2      138.63      175.83     20.75 o 
  -7   5   2        4.35        6.68     10.90 o 
  -6   5   2      226.97      208.94     16.24 o 
  -5   5   2    13256.51    13370.91    327.73 o 
  -4   5   2     8450.13     9119.80    225.93 o 
  -3   5   2     7766.30     7579.02    297.43 o 
  -2   5   2    18772.21    20140.55    529.39 o 
  -1   5   2      841.29      761.44     19.61 o 
   0   5   2     6680.61     7769.51    150.85 o 
   1   5   2     2860.25     2630.54     54.94 o 
   2   5   2     2898.83     2588.21     37.87 o 
   3   5   2      180.20      175.70     11.65 o 
   4   5   2      464.59      448.28     14.82 o 
   5   5   2     6134.94     6146.38    113.46 o 
   6   5   2     6765.74     7114.86     70.15 o 
   7   5   2     2604.99     2528.71     57.53 o 
   8   5   2     5821.87     5498.38    144.87 o 
   9   5   2      394.92      350.64     34.59 o 
  10   5   2      152.76      194.91     32.04 o 
  11   5   2      650.19      795.56     52.18 o 
 -11   6   2        3.95        5.63     23.00 o 
 -10   6   2      130.40      147.92     31.43 o 
  -9   6   2      396.02      339.48     32.66 o 
  -8   6   2      182.85      186.00     27.07 o 
  -7   6   2       18.70       30.95     13.12 o 
  -6   6   2       60.35      110.72     15.71 o 
  -5   6   2      306.50      322.63     18.07 o 
  -4   6   2       30.45       27.22      9.84 o 
  -3   6   2     1391.95     1521.21     32.22 o 
  -2   6   2     2275.22     2371.22     58.07 o 
  -1   6   2      122.83      100.75      9.70 o 
   0   6   2      521.31      559.71     17.26 o 
   1   6   2      483.62      488.83     14.98 o 
   2   6   2      332.59      315.45     16.35 o 
   3   6   2     3363.34     3610.84     85.98 o 
   4   6   2      188.07      161.12     13.85 o 
   5   6   2       77.58       95.05     11.41 o 
   6   6   2      128.77      150.79     19.77 o 
   7   6   2       50.48       66.52     21.05 o 
   8   6   2      381.27      445.10     36.60 o 
   9   6   2      174.83      178.43     31.57 o 
  10   6   2       67.08       74.64     28.01 o 
  11   6   2      101.65      177.06     35.32 o 
 -11   7   2      466.35      524.17     50.85 o 
 -10   7   2      105.40       84.64     28.60 o 
  -9   7   2      675.22      758.33     45.73 o 
  -8   7   2        4.85        8.67     13.71 o 
  -7   7   2      106.17      117.84     20.25 o 
  -6   7   2     4034.66     3762.02     96.33 o 
  -5   7   2     6058.77     6572.11    211.53 o 
  -4   7   2     1901.15     1854.77     50.45 o 
  -3   7   2      426.57      403.12     17.89 o 
  -2   7   2    21076.85    21696.26    374.84 o 
  -1   7   2     1544.60     1333.30     28.65 o 
   0   7   2      780.08      746.89     21.36 o 
   1   7   2     9271.04     9826.51    167.74 o 
   2   7   2     4358.89     4372.17     97.21 o 
   3   7   2      456.52      446.54     22.89 o 
   4   7   2     1620.16     1501.93     35.90 o 
   5   7   2    11910.50    12682.33    137.86 o 
   6   7   2        3.43        1.33     15.39 o 
   7   7   2     1304.39     1281.92     54.74 o 
   8   7   2     1959.55     1818.07     67.80 o 
   9   7   2      469.01      471.34     39.68 o 
  10   7   2      286.63      316.12     37.71 o 
  11   7   2      647.27      756.36     53.09 o 
 -11   8   2        3.66       23.63     24.59 o 
 -10   8   2       28.95       13.88     24.00 o 
  -9   8   2      146.92      143.35     31.19 o 
  -8   8   2       33.56       20.47     18.75 o 
  -7   8   2      754.82      872.46     38.38 o 
  -6   8   2      317.86      295.08     23.82 o 
  -5   8   2       43.07       58.54     12.71 o 
  -4   8   2     3048.11     2875.34     84.82 o 
  -3   8   2        2.80       16.11      9.14 o 
  -2   8   2       57.44       58.58     10.77 o 
  -1   8   2      443.33      435.38     18.46 o 
   0   8   2     3559.70     3294.21     46.58 o 
   1   8   2       89.96      113.26     11.93 o 
   2   8   2     1125.54     1250.77     35.29 o 
   3   8   2     2065.24     2047.38     44.52 o 
   4   8   2      261.87      262.84     19.25 o 
   5   8   2        0.02        1.67     13.79 o 
   6   8   2       80.79       87.97     22.42 o 
   7   8   2      780.28      743.08     44.16 o 
   8   8   2        7.84        7.09     18.79 o 
   9   8   2      690.98      729.75     49.03 o 
  10   8   2      349.94      365.43     40.01 o 
  11   8   2        3.98       29.64     24.33 o 
 -11   9   2      122.83      163.39     36.01 o 
 -10   9   2      174.70      186.45     36.37 o 
  -9   9   2     1309.28     1375.57     63.86 o 
  -8   9   2     1412.87     1318.43     59.30 o 
  -7   9   2       72.66       71.94     23.35 o 
  -6   9   2     2397.28     2375.66     95.32 o 
  -5   9   2     2190.85     1878.99     63.82 o 
  -4   9   2        2.06        5.69      9.97 o 
  -3   9   2      239.25      255.98     16.50 o 
  -2   9   2      367.97      411.85     19.47 o 
  -1   9   2     4637.55     4743.09     72.12 o 
   0   9   2      231.36      225.75     15.56 o 
   1   9   2     4776.04     4676.83     72.64 o 
   2   9   2     9175.54     9254.27    112.62 o 
   3   9   2      509.69      518.75     28.28 o 
   4   9   2     6381.48     6282.07    132.31 o 
   5   9   2     2209.16     2170.81     66.68 o 
   6   9   2      701.24      694.57     42.10 o 
   7   9   2      727.51      752.07     45.99 o 
   8   9   2      234.65      245.70     35.00 o 
   9   9   2       71.34      114.24     31.23 o 
  10   9   2       13.71       47.79     24.23 o 
 -10  10   2      409.67      474.26     42.55 o 
  -9  10   2      245.74      282.68     36.89 o 
  -8  10   2      594.05      543.65     42.97 o 
  -7  10   2     1311.04     1275.31     57.34 o 
  -6  10   2      114.26      130.50     23.08 o 
  -5  10   2        1.05        3.52     12.60 o 
  -4  10   2     1398.99     1424.12     45.01 o 
  -3  10   2     4031.50     3998.51     69.07 o 
  -2  10   2       34.53       52.41     12.24 o 
  -1  10   2      420.18      427.19     21.10 o 
   0  10   2     5856.09     6048.90    113.00 o 
   1  10   2     1998.08     2099.81     40.67 o 
   2  10   2     3441.19     3411.54     81.01 o 
   3  10   2     4092.85     4214.29     71.37 o 
   4  10   2        2.69        4.00     12.90 o 
   5  10   2       55.66       82.05     22.39 o 
   6  10   2      447.30      475.87     37.35 o 
   7  10   2     1095.92     1147.35     56.77 o 
   8  10   2        6.67       23.43     22.00 o 
   9  10   2      554.46      566.50     45.69 o 
  10  10   2      234.37      231.13     39.30 o 
 -10  11   2        0.84       -0.25     21.48 o 
  -9  11   2      174.20      148.79     32.26 o 
  -8  11   2      494.62      532.57     43.01 o 
  -7  11   2       72.33       71.97     26.01 o 
  -6  11   2      187.85      208.63     32.41 o 
  -5  11   2      651.33      669.61     34.86 o 
  -4  11   2      974.15     1135.89     42.55 o 
  -3  11   2     1158.65     1118.78     41.15 o 
  -2  11   2      472.68      454.91     22.88 o 
  -1  11   2       31.74       26.33     12.19 o 
   0  11   2      810.80      786.58     28.69 o 
   1  11   2       33.19       20.26     11.89 o 
   2  11   2      728.69      771.47     34.22 o 
   3  11   2      341.90      354.29     25.40 o 
   4  11   2      559.74      482.30     36.15 o 
   5  11   2       91.67       82.58     24.99 o 
   6  11   2      378.06      358.60     34.95 o 
   7  11   2      131.68      146.88     31.96 o 
   8  11   2      485.59      553.31     45.88 o 
   9  11   2       31.80       48.70     25.33 o 
  -9  12   2      134.31      150.67     33.04 o 
  -8  12   2      209.35      252.97     40.42 o 
  -7  12   2     1611.82     1552.88     67.50 o 
  -6  12   2     1133.79     1249.93     58.50 o 
  -5  12   2      399.38      472.45     32.44 o 
  -4  12   2     1227.23     1146.38     44.82 o 
  -3  12   2     1191.08     1027.88     42.70 o 
  -2  12   2      922.49      849.77     36.97 o 
  -1  12   2     1745.39     1678.59     42.99 o 
   0  12   2     4738.01     4796.87     81.35 o 
   1  12   2       21.59       20.31     15.12 o 
   2  12   2     1203.53     1213.25     56.28 o 
   3  12   2     3172.55     3272.52     70.02 o 
   4  12   2     1076.77     1029.38     51.15 o 
   5  12   2      435.85      416.59     37.11 o 
   6  12   2     1424.74     1401.57     63.68 o 
   7  12   2      644.56      728.05     50.13 o 
   8  12   2       70.19       50.55     25.41 o 
   9  12   2      421.82      463.55     44.73 o 
  -8  13   2       47.71       73.61     27.85 o 
  -7  13   2       32.33       55.17     25.03 o 
  -6  13   2       15.81       32.59     22.57 o 
  -5  13   2      108.14      151.36     30.35 o 
  -4  13   2        4.63        7.82     15.95 o 
  -3  13   2       80.43       66.15     19.46 o 
  -2  13   2        2.41        1.80     14.61 o 
  -1  13   2       29.29       40.97     14.09 o 
   0  13   2       96.14      121.18     21.60 o 
   1  13   2      952.55      840.79     39.21 o 
   2  13   2      672.86      592.02     34.46 o 
   3  13   2       40.10       54.08     21.30 o 
   4  13   2        6.99       16.31     19.37 o 
   5  13   2       11.89        5.91     19.71 o 
   6  13   2      181.30      189.79     35.05 o 
   7  13   2       53.03       78.83     27.73 o 
   8  13   2       36.20       56.99     24.72 o 
  -8  14   2       37.55       50.19     24.03 o 
  -7  14   2      935.65      954.49     57.40 o 
  -6  14   2      867.12      903.95     55.07 o 
  -5  14   2      103.78      127.76     30.46 o 
  -4  14   2      832.00      859.87     43.25 o 
  -3  14   2     1564.43     1495.18     53.69 o 
  -2  14   2        1.97       13.23     16.16 o 
  -1  14   2     1657.41     1624.10     52.88 o 
   0  14   2     1408.27     1399.64     58.48 o 
   1  14   2      126.96      146.71     24.23 o 
   2  14   2      711.59      727.44     38.15 o 
   3  14   2      780.89      750.86     46.99 o 
   4  14   2      701.57      706.73     47.38 o 
   5  14   2       10.08       10.01     22.68 o 
   6  14   2     1166.50     1178.93     63.20 o 
   7  14   2      819.44      834.72     55.05 o 
  -7  15   2        0.38       10.04     21.35 o 
  -6  15   2       73.92      100.06     40.41 o 
  -5  15   2      771.27      827.33     54.44 o 
  -4  15   2      199.34      254.34     38.50 o 
  -3  15   2      621.42      606.52     38.23 o 
  -2  15   2      362.32      349.41     29.97 o 
  -1  15   2       62.37       74.43     24.18 o 
   0  15   2       39.59       25.90     20.50 o 
   1  15   2      101.43      111.38     23.79 o 
   2  15   2      313.15      272.97     34.50 o 
   3  15   2       27.62       41.42     24.30 o 
   4  15   2      294.42      333.33     39.70 o 
   5  15   2      147.87      158.22     35.00 o 
   6  15   2       99.70      167.81     34.25 o 
   7  15   2      151.72      187.14     36.04 o 
  -6  16   2       13.54       36.72     22.95 o 
  -5  16   2        0.55       35.98     23.71 o 
  -4  16   2      605.13      684.77     49.82 o 
  -3  16   2      533.58      583.78     40.13 o 
  -2  16   2        3.00      -13.92     19.52 o 
  -1  16   2      345.24      378.17     37.11 o 
   0  16   2      613.54      642.94     45.19 o 
   1  16   2      210.66      202.29     35.13 o 
   2  16   2      236.34      280.69     37.34 o 
   3  16   2      784.13      735.24     49.94 o 
   4  16   2       60.32       63.89     27.60 o 
   5  16   2        0.94       19.96     27.33 o 
  -4  17   2       67.57       71.96     28.43 o 
  -3  17   2      283.11      252.88     47.74 o 
  -2  17   2     1286.10     1229.36     62.81 o 
  -1  17   2      294.29      304.74     38.46 o 
   0  17   2      152.44      180.69     34.57 o 
   1  17   2      342.72      324.15     47.01 o 
   2  17   2       92.82      116.13     35.44 o 
   3  17   2       18.35       32.09     23.88 o 
   4  17   2      311.70      324.44     39.15 o 
  -2  18   2        9.46        3.18     21.17 o 
  -1  18   2       11.23       23.62     23.72 o 
   0  18   2      130.73      130.20     33.64 o 
   1  18   2       89.11       87.55     34.52 o 
   2  18   2       60.19       61.82     29.30 o 
 -12   1   3      842.10      958.13     50.47 o 
 -11   1   3     1266.59     1382.14     49.71 o 
 -10   1   3      326.39      347.05     26.19 o 
  -9   1   3     2668.58     2617.03     57.87 o 
  -8   1   3     5018.71     4839.00     72.35 o 
  -7   1   3      959.69      937.09     31.09 o 
  -6   1   3    15398.04    15804.14    167.87 o 
  -5   1   3     9230.34     8877.62    110.33 o 
  -4   1   3       51.96       81.61      9.53 o 
  -3   1   3      518.34      494.02     14.22 o 
  -2   1   3     1798.12     1868.64     46.81 o 
  -1   1   3    27684.37    32513.00    303.86 o 
   0   1   3     7305.48     8275.76     58.60 o 
   1   1   3    64261.20    74769.98   1431.15 o 
   2   1   3    11574.54    11612.58    400.19 o 
   3   1   3     2454.13     2674.12    104.37 o 
   4   1   3     5769.39     6271.44    140.87 o 
   5   1   3     4001.11     3280.85     69.27 o 
   6   1   3      760.33      747.26     25.96 o 
   7   1   3     3330.92     3194.30     75.01 o 
   8   1   3     1395.63     1232.11     38.42 o 
   9   1   3      304.10      336.83     28.32 o 
  10   1   3      127.00      119.24     24.78 o 
  11   1   3      875.19      969.31     56.09 o 
  12   1   3      344.99      475.33     51.19 o 
 -12   2   3       13.35       27.81     23.70 o 
 -11   2   3      148.29      217.85     28.29 o 
 -10   2   3      402.82      384.97     27.18 o 
  -9   2   3      506.14      528.61     28.73 o 
  -8   2   3      770.85      729.94     30.55 o 
  -7   2   3      796.25      706.10     27.58 o 
  -6   2   3       40.30       74.04     13.05 o 
  -5   2   3      789.20      743.14     23.05 o 
  -4   2   3     2922.66     2879.54     61.78 o 
  -3   2   3     2467.03     2314.11     53.04 o 
  -2   2   3    22256.76    26054.53    570.25 o 
  -1   2   3    44959.43    52086.62    791.30 o 
   0   2   3     1740.25     1997.91     30.98 o 
   1   2   3    16406.76    19069.30    176.96 o 
   3   2   3    13216.52    13400.97    380.62 o 
   4   2   3     3169.21     3383.81     48.73 o 
   5   2   3      945.10      766.78     23.26 o 
   6   2   3      671.67      615.81     23.63 o 
   7   2   3      668.25      672.17     27.11 o 
   8   2   3      165.95      163.54     19.73 o 
   9   2   3      611.80      589.55     35.09 o 
  10   2   3        5.01       -3.37     17.99 o 
  11   2   3       12.73       34.84     28.39 o 
  12   2   3        7.39       18.27     28.83 o 
 -12   3   3      607.21      755.50     59.98 o 
 -11   3   3       10.73       24.25     20.65 o 
 -10   3   3        9.30       23.70     16.16 o 
  -9   3   3      115.92      133.59     20.78 o 
  -8   3   3     1851.06     1740.16     44.90 o 
  -7   3   3      120.30      131.26     17.41 o 
  -6   3   3     3159.41     3123.57     74.88 o 
  -5   3   3     6886.15     6813.40    157.44 o 
  -4   3   3     1158.09     1021.83     26.38 o 
  -3   3   3     5034.77     5511.38    165.09 o 
  -2   3   3    68669.75    77787.48   2164.24 o 
  -1   3   3      661.81      685.33     16.07 o 
   0   3   3       32.54       47.73      6.63 o 
   1   3   3     1914.17     2022.71     28.04 o 
   2   3   3       25.22       45.45      8.35 o 
   3   3   3      543.02      470.52     18.52 o 
   4   3   3     1740.57     1286.08     32.46 o 
   5   3   3     1126.37     1017.81     25.28 o 
   6   3   3     1609.53     1475.08     50.78 o 
   7   3   3      289.68      263.78     18.93 o 
   8   3   3     6769.21     6501.16    289.13 o 
   9   3   3      570.41      596.95     35.40 o 
  10   3   3      287.75      291.04     35.70 o 
  11   3   3      301.31      365.94     37.94 o 
 -12   4   3        0.17       -7.34     30.94 o 
 -11   4   3      518.18      648.77     46.32 o 
 -10   4   3     1289.80     1255.62     44.57 o 
  -9   4   3       76.20       86.20     18.32 o 
  -8   4   3      212.13      222.53     20.77 o 
  -7   4   3      328.32      282.67     19.61 o 
  -6   4   3     4043.77     4061.31    103.83 o 
  -5   4   3      146.52      132.91     13.19 o 
  -4   4   3    13685.62    15073.61    367.26 o 
  -3   4   3    10096.21    11329.89    295.27 o 
  -2   4   3     3382.00     3782.42     76.28 o 
  -1   4   3    30457.73    34350.21    529.68 o 
   0   4   3     7395.93     8418.64     83.76 o 
   1   4   3      433.76      466.29     13.27 o 
   2   4   3     6869.94     7233.98     61.53 o 
   3   4   3     9757.28    10209.84    259.04 o 
   4   4   3     6641.40     6650.79    179.83 o 
   5   4   3      123.41      120.59     15.77 o 
   6   4   3     7422.49     7434.19    133.90 o 
   7   4   3     1957.80     1679.86     48.30 o 
   8   4   3        3.04        5.33     15.55 o 
   9   4   3      810.48      810.85     47.42 o 
  10   4   3     1193.81     1244.35     60.44 o 
  11   4   3        0.14       11.75     21.90 o 
 -12   5   3       96.24      148.71     40.23 o 
 -11   5   3       51.94       45.76     30.70 o 
 -10   5   3       87.97       95.80     26.83 o 
  -9   5   3       66.46       72.69     17.30 o 
  -8   5   3      206.36      201.23     21.58 o 
  -7   5   3       50.45       79.93     15.65 o 
  -6   5   3       34.91       57.97     13.18 o 
  -5   5   3     2015.60     1996.68     65.03 o 
  -4   5   3      241.25      235.41     14.72 o 
  -3   5   3     2372.46     2629.32     68.07 o 
  -2   5   3    10599.53    11913.56    320.76 o 
  -1   5   3      273.07      330.63     13.78 o 
   0   5   3     4144.46     4034.47     97.82 o 
   1   5   3      195.72      196.24     10.13 o 
   2   5   3     1249.13     1226.86     20.46 o 
   3   5   3      545.27      733.68     21.42 o 
   4   5   3       53.33       39.83     10.46 o 
   5   5   3     1321.92     1212.82     34.79 o 
   6   5   3      420.99      372.87     24.29 o 
   7   5   3      396.07      422.94     27.60 o 
   8   5   3      686.35      587.56     51.48 o 
   9   5   3      216.53      202.64     33.70 o 
  10   5   3       55.77       97.65     28.89 o 
  11   5   3      107.10      126.71     32.11 o 
 -11   6   3      783.04      863.95     53.13 o 
 -10   6   3     1515.60     1517.52     74.25 o 
  -9   6   3        1.95        0.41     14.99 o 
  -8   6   3      146.44      138.14     20.09 o 
  -7   6   3     1873.31     1878.57     44.84 o 
  -6   6   3     3421.32     3382.84     94.96 o 
  -5   6   3        0.62       13.60      9.38 o 
  -4   6   3    17851.21    19082.73    520.49 o 
  -3   6   3    26232.99    29999.97    635.90 o 
  -2   6   3       57.04       95.93     11.30 o 
  -1   6   3     9833.16    10575.84    207.97 o 
   0   6   3     4978.67     4733.93     70.43 o 
   1   6   3      257.95      333.85     13.60 o 
   2   6   3     1983.58     1818.84     35.23 o 
   3   6   3     6614.74     6913.77     94.13 o 
   4   6   3     3831.21     3822.42    100.62 o 
   5   6   3      775.36      841.00     28.86 o 
   6   6   3     9798.38    10005.04    151.75 o 
   7   6   3     4077.03     3500.27    271.37 o 
   8   6   3       18.72       36.24     21.25 o 
   9   6   3     1273.40     1298.66     60.57 o 
  10   6   3     1184.00     1201.33     61.29 o 
  11   6   3        1.14       33.73     25.29 o 
 -11   7   3      146.38      145.24     33.11 o 
 -10   7   3        2.93       17.93     21.63 o 
  -9   7   3      101.98       76.82     24.67 o 
  -8   7   3      505.80      442.82     33.20 o 
  -7   7   3      258.06      261.21     21.16 o 
  -6   7   3       36.02       37.44     12.64 o 
  -5   7   3      432.46      423.74     21.33 o 
  -4   7   3     2608.55     2717.47     65.53 o 
  -3   7   3      455.92      437.74     24.68 o 
  -2   7   3     3530.65     3319.23     57.75 o 
  -1   7   3       31.27       16.46      7.56 o 
   0   7   3      466.06      460.41     17.87 o 
   1   7   3      321.69      329.92     28.18 o 
   2   7   3        0.47        8.92      8.95 o 
   3   7   3       88.54      136.78     14.47 o 
   4   7   3        9.15       28.47     14.73 o 
   5   7   3       77.45       74.74     19.94 o 
   6   7   3      303.82      311.12     28.93 o 
   7   7   3        0.40        9.31     17.85 o 
   8   7   3     1545.52     1532.19     63.63 o 
   9   7   3       36.97       46.04     24.34 o 
  10   7   3       19.33       38.84     24.89 o 
  11   7   3        2.54       30.76     24.16 o 
 -11   8   3      585.65      611.63     56.12 o 
 -10   8   3     1814.47     1909.92     75.44 o 
  -9   8   3      924.54      838.46     49.52 o 
  -8   8   3     1830.76     1795.54     55.86 o 
  -7   8   3     5341.59     5390.14    138.11 o 
  -6   8   3      167.18      179.14     21.58 o 
  -5   8   3      414.31      383.94     24.40 o 
  -4   8   3     1955.38     1939.31     40.06 o 
  -3   8   3     6620.17     6799.82    131.26 o 
  -2   8   3      395.10      470.32     20.02 o 
  -1   8   3     2870.22     2649.68     44.36 o 
   0   8   3     5510.98     5582.25    102.88 o 
   1   8   3     6513.78     6686.83     63.95 o 
   2   8   3     2491.79     2482.94     48.26 o 
   3   8   3    13349.06    14392.65    312.82 o 
   4   8   3      544.43      544.25     23.40 o 
   5   8   3     2672.67     2535.32     70.53 o 
   6   8   3     1614.10     1362.09     58.64 o 
   7   8   3     1480.09     1450.60     60.56 o 
   8   8   3       20.61       33.48     21.27 o 
   9   8   3      880.98      931.96     55.05 o 
  10   8   3      356.45      372.08     39.17 o 
 -10   9   3      119.15      174.18     34.53 o 
  -9   9   3      208.20      247.89     41.23 o 
  -8   9   3      643.65      682.14     44.34 o 
  -7   9   3      100.19       78.65     20.49 o 
  -6   9   3      952.83      823.77     37.10 o 
  -5   9   3     4067.56     4185.14     93.87 o 
  -4   9   3       17.48       11.65     10.34 o 
  -3   9   3      148.68      173.93     15.38 o 
  -2   9   3      237.73      229.47     16.01 o 
  -1   9   3     2933.88     2822.68     47.64 o 
   0   9   3     1275.05     1163.91     30.75 o 
   1   9   3     5864.26     6278.38    127.98 o 
   2   9   3      297.06      293.03     20.75 o 
   3   9   3        0.03        0.00     10.96 o 
   4   9   3      853.72      806.27     41.12 o 
   5   9   3     2633.62     2550.35     73.37 o 
   6   9   3      162.54      176.25     30.04 o 
   7   9   3     1227.10     1121.53     55.67 o 
   8   9   3      700.58      728.32     49.15 o 
   9   9   3      263.29      255.16     40.49 o 
  10   9   3        6.87        3.82     20.81 o 
 -10  10   3      710.82      676.88     49.96 o 
  -9  10   3      130.25      170.75     33.87 o 
  -8  10   3      633.68      710.47     46.32 o 
  -7  10   3     1308.34     1236.77     49.86 o 
  -6  10   3      839.16      785.67     43.97 o 
  -5  10   3       23.87       20.78     14.01 o 
  -4  10   3      720.86      673.09     32.54 o 
  -3  10   3       31.48       26.64     11.57 o 
  -2  10   3      118.41      115.51     15.84 o 
  -1  10   3     1973.30     1959.43     42.40 o 
   0  10   3     6531.61     6782.76     75.72 o 
   1  10   3      417.72      450.88     20.71 o 
   2  10   3      905.31      957.47     35.34 o 
   3  10   3     1415.60     1421.67     42.42 o 
   4  10   3     1688.87     1605.94     58.52 o 
   5  10   3       98.61      125.61     26.95 o 
   6  10   3      888.09      832.40     47.54 o 
   7  10   3      110.54      151.14     31.47 o 
   8  10   3      133.63      143.39     32.33 o 
   9  10   3      245.44      305.68     37.78 o 
  10  10   3      290.84      356.78     39.92 o 
 -10  11   3       87.72      118.94     30.30 o 
  -9  11   3      638.95      662.86     48.41 o 
  -8  11   3     1173.38     1140.08     58.63 o 
  -7  11   3        3.81       13.72     20.74 o 
  -6  11   3     3073.76     3006.72    128.05 o 
  -5  11   3     2253.91     2096.50     63.00 o 
  -4  11   3        4.72        5.70     13.68 o 
  -3  11   3      897.35      758.66     35.00 o 
  -2  11   3     1344.62     1238.14     36.20 o 
  -1  11   3      745.08      682.76     27.72 o 
   0  11   3      807.81      878.29     30.60 o 
   1  11   3     6231.32     6559.22    109.43 o 
   2  11   3     3875.65     3871.09     71.71 o 
   3  11   3        3.73       20.62     16.21 o 
   4  11   3     3560.63     3595.54     89.53 o 
   5  11   3     2669.46     2697.73     81.02 o 
   6  11   3      147.23      176.50     32.83 o 
   7  11   3      706.91      799.10     51.20 o 
   8  11   3      577.55      582.91     46.59 o 
   9  11   3      103.88      145.75     32.32 o 
  -9  12   3       10.05       46.24     25.70 o 
  -8  12   3       69.57       70.55     27.60 o 
  -7  12   3       18.53       27.25     22.76 o 
  -6  12   3      315.35      339.77     34.62 o 
  -5  12   3       18.73       22.82     16.95 o 
  -4  12   3      114.41      137.96     23.86 o 
  -3  12   3       13.15       15.52     14.37 o 
  -2  12   3      112.08      137.22     18.95 o 
  -1  12   3      379.29      370.02     23.74 o 
   0  12   3     1675.84     1634.74     42.56 o 
   1  12   3      334.61      345.94     26.70 o 
   2  12   3      344.50      300.91     25.94 o 
   3  12   3       28.06       36.16     20.44 o 
   4  12   3       57.37       56.75     22.72 o 
   5  12   3      138.66      169.63     32.04 o 
   6  12   3       72.62       79.04     26.67 o 
   7  12   3      103.69      109.71     29.75 o 
   8  12   3       10.94       10.73     21.77 o 
   9  12   3       51.69       86.46     27.92 o 
  -8  13   3      886.52      929.27     56.53 o 
  -7  13   3        5.53       18.06     22.15 o 
  -6  13   3     1182.42     1234.79     60.64 o 
  -5  13   3     1115.72     1083.41     47.68 o 
  -4  13   3      501.22      511.25     33.29 o 
  -3  13   3      770.91      771.65     38.53 o 
  -2  13   3     3798.54     3540.78    166.21 o 
  -1  13   3       68.05       81.41     17.20 o 
   0  13   3      959.77      953.42     40.62 o 
   1  13   3     4929.65     5066.11    110.42 o 
   2  13   3     4302.38     4366.42    150.78 o 
   3  13   3        3.20       11.47     17.94 o 
   4  13   3     1902.17     1940.52     72.13 o 
   5  13   3      859.23      881.44     52.75 o 
   6  13   3      206.86      222.35     35.58 o 
   7  13   3       71.01       66.96     27.14 o 
   8  13   3     1055.57     1192.86     65.40 o 
  -8  14   3       22.38       36.78     21.85 o 
  -7  14   3       79.54       69.56     28.09 o 
  -6  14   3      187.89      184.16     35.98 o 
  -5  14   3      225.11      234.55     37.41 o 
  -4  14   3      773.60      770.36     41.56 o 
  -3  14   3        0.13        0.83     15.92 o 
  -2  14   3        2.77        7.86     16.03 o 
  -1  14   3        1.63       10.93     17.91 o 
   0  14   3      290.79      285.41     26.89 o 
   1  14   3      319.15      332.85     28.15 o 
   2  14   3        7.50       14.56     19.51 o 
   3  14   3       37.99       35.18     21.61 o 
   4  14   3      131.76      123.97     31.24 o 
   5  14   3       73.56      101.21     28.90 o 
   6  14   3      239.62      298.92     41.99 o 
   7  14   3       31.40       73.49     28.12 o 
  -7  15   3       43.37       65.52     26.08 o 
  -6  15   3      174.31      200.50     36.10 o 
  -5  15   3     1190.80     1320.95     64.55 o 
  -4  15   3      105.12      123.08     26.95 o 
  -3  15   3      673.01      591.99     37.65 o 
  -2  15   3     1458.76     1446.21     62.93 o 
  -1  15   3      622.72      621.54     42.99 o 
   0  15   3      235.51      217.59     34.36 o 
   1  15   3     1502.72     1518.12     54.59 o 
   2  15   3      583.36      508.10     40.65 o 
   3  15   3        0.58        8.16     20.17 o 
   4  15   3      390.12      332.99     37.98 o 
   5  15   3      989.29     1016.32     59.66 o 
   6  15   3       91.35      107.83     30.29 o 
  -6  16   3      301.17      296.78     40.83 o 
  -5  16   3        2.35       -2.37     22.03 o 
  -4  16   3     1116.82     1057.04     58.96 o 
  -3  16   3     1407.08     1449.22     66.41 o 
  -2  16   3        0.30       -4.98     19.35 o 
  -1  16   3     1099.78     1130.16     58.54 o 
   0  16   3      441.15      462.03     40.09 o 
   1  16   3        4.63        5.67     23.48 o 
   2  16   3       99.22       96.25     28.06 o 
   3  16   3      239.82      240.35     39.22 o 
   4  16   3      132.08      132.55     33.18 o 
   5  16   3        1.98       21.29     21.95 o 
  -4  17   3        0.17        4.15     24.75 o 
  -3  17   3       20.46       13.34     23.10 o 
  -2  17   3       63.70       69.47     28.33 o 
  -1  17   3      163.11      142.09     34.00 o 
   0  17   3       17.57       -2.70     20.27 o 
   1  17   3      101.70       78.50     32.24 o 
   2  17   3      174.04      191.86     41.42 o 
   3  17   3       24.34       32.36     23.56 o 
   4  17   3      370.05      365.34     41.89 o 
  -2  18   3        1.46      -15.37     21.32 o 
  -1  18   3      650.16      669.65     49.97 o 
   0  18   3      469.73      471.08     50.10 o 
   1  18   3       54.40       68.35     30.92 o 
 -12   0   4        3.26       -1.17     32.62 o 
 -11   0   4      858.66      846.03     56.87 o 
 -10   0   4      809.10      634.66     46.25 o 
  -9   0   4     1531.27     1515.58     67.95 o 
  -8   0   4     1697.72     1905.43     74.76 o 
  -7   0   4    15789.86    15332.82    246.08 o 
  -6   0   4     2757.50     2712.38     64.90 o 
  -5   0   4     8976.25     8890.66    161.75 o 
  -4   0   4    17794.61    20466.61    351.68 o 
  -3   0   4      498.64      513.79     18.76 o 
  -2   0   4      443.69      437.79     43.44 o 
  -1   0   4      819.48      927.96     20.79 o 
   0   0   4     5366.08     6082.90    170.16 o 
   1   0   4     1442.35     1268.13     52.17 o 
   2   0   4     1395.15     1317.22     63.59 o 
   3   0   4    50281.09    54153.48   2201.70 o 
   4   0   4     8126.07     7193.21    718.74 o 
   5   0   4     5066.87     4331.71    151.31 o 
   6   0   4     4371.19     4247.39    145.84 o 
   7   0   4     1648.96     1566.11     68.33 o 
   8   0   4       41.28       57.24     22.33 o 
   9   0   4     1469.50     1429.25     62.41 o 
  10   0   4      238.53      263.92     52.95 o 
  11   0   4       16.02        1.29     31.57 o 
 -12   1   4       15.30        0.07     23.60 o 
 -11   1   4      242.88      306.47     28.90 o 
 -10   1   4       16.67       14.78     14.96 o 
  -9   1   4      988.99      877.55     35.20 o 
  -8   1   4        3.21        1.78     11.69 o 
  -7   1   4      146.98      169.69     18.34 o 
  -6   1   4     1314.89     1325.16     32.92 o 
  -5   1   4      229.11      146.03     12.59 o 
  -4   1   4       96.99      106.19      9.61 o 
  -3   1   4     5147.64     5260.78    115.87 o 
  -2   1   4      901.94      850.76     23.89 o 
  -1   1   4        8.46       16.05      5.13 o 
   0   1   4     7379.52     8368.46     76.47 o 
   1   1   4     2977.90     3175.01     59.37 o 
   2   1   4     1013.45      956.11     21.77 o 
   3   1   4       47.13      114.59      9.86 o 
   4   1   4      354.18      419.89     17.76 o 
   5   1   4     3849.09     3432.40    138.28 o 
   6   1   4       20.28       19.28     10.27 o 
   7   1   4      725.76      703.15     28.28 o 
   8   1   4       12.45       12.01     13.09 o 
   9   1   4       25.27        4.85     15.88 o 
  10   1   4       28.38       18.33     22.57 o 
  11   1   4       10.36       13.69     24.44 o 
 -12   2   4        0.26      -12.79     24.88 o 
 -11   2   4      496.88      577.55     34.73 o 
 -10   2   4     1562.70     1507.01     47.76 o 
  -9   2   4      227.49      205.50     22.67 o 
  -8   2   4     1358.29     1306.68     39.16 o 
  -7   2   4     4376.18     4031.66     69.36 o 
  -6   2   4      345.87      342.50     18.78 o 
  -5   2   4      846.21      776.64     30.07 o 
  -4   2   4    13359.36    14336.24    307.30 o 
  -3   2   4     9734.82    10878.15    305.73 o 
  -2   2   4     1039.03     1138.99     22.78 o 
  -1   2   4     2997.06     3563.35     35.52 o 
   0   2   4    15068.17    16424.25    161.27 o 
   1   2   4      112.70      134.13      8.10 o 
   2   2   4    12798.52    13985.83    247.33 o 
   3   2   4     3726.96     4181.09     74.26 o 
   4   2   4      381.07      368.16     15.24 o 
   5   2   4      856.66      948.98     40.38 o 
   6   2   4     5007.75     4677.37     85.48 o 
   7   2   4     3649.80     3722.07     59.38 o 
   8   2   4       13.55       15.24     15.75 o 
   9   2   4      864.67      867.54     41.49 o 
  10   2   4      499.06      555.14     36.86 o 
  11   2   4       17.97       38.13     29.68 o 
 -12   3   4      328.45      341.25     44.63 o 
 -11   3   4      278.17      282.85     32.13 o 
 -10   3   4       18.77       31.75     16.29 o 
  -9   3   4     2044.73     2112.13     52.83 o 
  -8   3   4      446.82      403.68     24.56 o 
  -7   3   4        5.62        4.77     10.44 o 
  -6   3   4     5491.10     5944.04    106.07 o 
  -5   3   4     5006.93     4572.27     89.82 o 
  -4   3   4      306.63      320.04     15.82 o 
  -3   3   4     1051.04      965.09     21.77 o 
  -2   3   4    10350.34    12208.89    193.60 o 
  -1   3   4     7218.28     8006.56    119.22 o 
   0   3   4     1676.93     1738.99     28.75 o 
   1   3   4     9389.97     9406.34    170.90 o 
   2   3   4    19559.20    21671.67    211.19 o 
   3   3   4       32.39       60.82     11.05 o 
   4   3   4     1121.47      914.08     29.12 o 
   5   3   4     3711.56     3841.47     88.53 o 
   6   3   4       48.94       36.41     10.80 o 
   7   3   4      767.66      705.13     33.54 o 
   8   3   4      304.65      287.81     26.71 o 
   9   3   4      250.13      264.07     27.70 o 
  10   3   4       19.52       61.90     24.96 o 
  11   3   4      286.14      315.19     46.84 o 
 -12   4   4       46.93       75.49     34.06 o 
 -11   4   4      193.59      216.35     42.89 o 
 -10   4   4      432.05      435.32     29.27 o 
  -9   4   4       35.89       50.62     16.30 o 
  -8   4   4      566.88      515.07     27.10 o 
  -7   4   4       39.44       50.09     13.92 o 
  -6   4   4     2066.79     1970.63     74.10 o 
  -5   4   4       52.08       57.89     11.30 o 
  -4   4   4     6047.37     6019.28    159.10 o 
  -3   4   4    10940.04    12459.76    337.90 o 
  -2   4   4     4867.19     5447.14    127.64 o 
  -1   4   4     2893.11     3020.64     50.14 o 
   0   4   4     7438.87     8119.42     97.22 o 
   1   4   4      284.25      330.59     12.47 o 
   2   4   4     5215.11     5578.74     59.24 o 
   3   4   4      160.40      121.56     13.57 o 
   4   4   4     1318.45     1118.93     31.91 o 
   5   4   4      234.81      201.43     17.98 o 
   6   4   4     2071.96     1955.10     49.16 o 
   7   4   4     3127.53     3005.86     64.77 o 
   8   4   4      336.79      271.68     26.73 o 
   9   4   4      100.15      138.68     29.45 o 
  10   4   4      537.26      623.45     45.91 o 
  11   4   4       13.33       40.19     26.10 o 
 -12   5   4      830.11      926.62     67.78 o 
 -11   5   4       43.71       33.82     25.86 o 
 -10   5   4      243.74      219.42     27.68 o 
  -9   5   4      361.98      429.76     27.05 o 
  -8   5   4     2210.50     2194.11    100.57 o 
  -7   5   4      716.76      717.93     29.21 o 
  -6   5   4     3510.38     3372.62     92.34 o 
  -5   5   4     5245.37     5346.10    143.78 o 
  -4   5   4     6621.35     6874.67    183.55 o 
  -3   5   4     6057.93     6169.28    156.48 o 
  -2   5   4    29711.09    32117.33    720.46 o 
  -1   5   4     4062.45     4057.73     46.18 o 
   0   5   4    13209.60    14299.17    108.60 o 
   1   5   4    12150.80    12689.97    101.21 o 
   2   5   4    10623.72    11694.58     87.11 o 
   3   5   4     1952.26     2223.93     40.19 o 
   4   5   4     4969.22     4778.16     69.53 o 
   5   5   4     2927.42     3051.14     55.67 o 
   6   5   4      401.72      331.45     23.53 o 
   7   5   4      453.78      356.27     26.32 o 
   8   5   4     2425.20     2275.66     73.53 o 
   9   5   4      767.50      744.36     47.19 o 
  10   5   4      295.95      342.90     38.13 o 
  11   5   4      524.37      631.08     49.01 o 
 -11   6   4       41.22       43.00     29.30 o 
 -10   6   4       18.06       14.33     21.39 o 
  -9   6   4       29.89       21.59     16.49 o 
  -8   6   4      237.71      254.80     22.47 o 
  -7   6   4     2122.16     1967.66     66.85 o 
  -6   6   4      129.63      122.60     16.94 o 
  -5   6   4      726.24      807.88     28.14 o 
  -4   6   4     1611.24     1563.91     45.62 o 
  -3   6   4       72.16       67.24     13.17 o 
  -2   6   4      514.39      514.22     19.43 o 
  -1   6   4        1.21       18.32      7.93 o 
   0   6   4        9.02       10.05      6.91 o 
   1   6   4       34.84       36.67      8.00 o 
   2   6   4      261.10      260.83     12.34 o 
   3   6   4     1884.66     1840.59     34.56 o 
   4   6   4      414.85      351.21     19.26 o 
   5   6   4      437.95      412.95     23.03 o 
   6   6   4      267.95      261.07     27.17 o 
   7   6   4       16.58       -1.65     18.35 o 
   8   6   4      861.18      809.04     48.05 o 
   9   6   4        3.54        5.27     21.53 o 
  10   6   4       13.69       28.67     23.80 o 
  11   6   4       10.13       26.41     23.56 o 
 -11   7   4      328.32      329.03     47.15 o 
 -10   7   4       29.20       70.57     31.39 o 
  -9   7   4     3319.91     3157.45     99.13 o 
  -8   7   4     1525.20     1619.28     52.16 o 
  -7   7   4       55.26       53.82     15.27 o 
  -6   7   4      989.16      967.82     32.18 o 
  -5   7   4     5148.84     5351.20    129.80 o 
  -4   7   4      198.05      242.45     18.13 o 
  -3   7   4     3808.97     3552.28     76.00 o 
  -2   7   4     8005.14     8044.67    151.88 o 
  -1   7   4     2772.13     2655.04     67.67 o 
   0   7   4     2316.84     2347.15     45.72 o 
   1   7   4     9452.68     9553.23    132.01 o 
   2   7   4     8310.05     9285.34    141.23 o 
   3   7   4       28.88       27.69     13.27 o 
   4   7   4     1222.96     1068.54     43.84 o 
   5   7   4     4052.15     3849.75     84.68 o 
   6   7   4       47.81       41.84     19.34 o 
   7   7   4     3491.33     3304.37    163.54 o 
   8   7   4     1989.81     1932.63     71.98 o 
   9   7   4      168.13      239.09     66.02 o 
  10   7   4       63.53       66.78     27.52 o 
 -11   8   4      242.55      319.23     45.64 o 
 -10   8   4      110.07      189.01     41.26 o 
  -9   8   4       53.21       67.60     25.03 o 
  -8   8   4       58.45       58.00     20.85 o 
  -7   8   4       78.20       68.71     19.22 o 
  -6   8   4      489.53      523.51     25.69 o 
  -5   8   4      173.36      159.59     17.15 o 
  -4   8   4     1452.25     1513.33     40.33 o 
  -3   8   4     2960.05     2716.99     50.98 o 
  -2   8   4      132.79      159.49     14.15 o 
  -1   8   4     1587.29     1566.21     45.85 o 
   0   8   4     4632.55     4954.02    131.55 o 
   1   8   4       33.45       30.85      9.12 o 
   2   8   4      688.30      641.96     26.36 o 
   3   8   4       98.60       94.05     14.60 o 
   4   8   4        2.62        9.08     13.69 o 
   5   8   4      212.34      217.39     26.76 o 
   6   8   4      137.26      150.74     29.05 o 
   7   8   4      360.06      323.06     33.80 o 
   8   8   4       33.36       51.03     23.59 o 
   9   8   4      427.71      435.18     40.97 o 
  10   8   4       95.85      116.78     37.42 o 
 -10   9   4        3.53       -5.26     25.37 o 
  -9   9   4     1742.18     1741.58     81.40 o 
  -8   9   4     1464.56     1449.85     52.94 o 
  -7   9   4        1.76       11.51     15.74 o 
  -6   9   4     1817.98     1695.25     68.07 o 
  -5   9   4     1285.42     1240.49     36.40 o 
  -4   9   4       83.81      119.87     16.51 o 
  -3   9   4     2774.32     2779.49     79.45 o 
  -2   9   4      243.79      210.63     16.15 o 
  -1   9   4      119.41      151.28     15.30 o 
   0   9   4       25.83       24.51     10.18 o 
   1   9   4     5132.31     5243.85     82.81 o 
   2   9   4     3242.24     3168.42     58.28 o 
   3   9   4        1.91        2.41     10.06 o 
   4   9   4     1855.46     1707.65     59.13 o 
   5   9   4     2479.51     2275.06    155.82 o 
   6   9   4       52.33       74.21     23.80 o 
   7   9   4     1485.01     1543.07     64.94 o 
   8   9   4      764.45      712.81     49.20 o 
   9   9   4        0.13        5.98     21.43 o 
  10   9   4       50.75       40.10     25.03 o 
 -10  10   4      521.95      600.71     55.79 o 
  -9  10   4      297.16      316.29     37.54 o 
  -8  10   4      447.70      496.03     40.11 o 
  -7  10   4     2833.34     2601.20     68.09 o 
  -6  10   4      384.41      375.78     28.57 o 
  -5  10   4      786.81      815.18     48.97 o 
  -4  10   4     1080.70     1048.00     43.48 o 
  -3  10   4      879.84      984.11     32.34 o 
  -2  10   4       13.21       15.92     11.14 o 
  -1  10   4     4774.03     4703.37     92.55 o 
   0  10   4     3315.22     3330.80     54.40 o 
   1  10   4      446.84      444.05     21.25 o 
   2  10   4      126.23      113.02     18.00 o 
   3  10   4     5691.18     5582.11    104.04 o 
   4  10   4     1033.28      936.79     47.17 o 
   5  10   4      350.40      384.93     33.95 o 
   6  10   4      553.59      617.80     43.41 o 
   7  10   4      356.60      426.28     39.20 o 
   8  10   4        8.73       18.40     22.33 o 
   9  10   4      534.87      634.41     49.30 o 
 -10  11   4        9.20       45.58     28.10 o 
  -9  11   4        7.75       35.16     23.79 o 
  -8  11   4      239.99      279.81     38.04 o 
  -7  11   4        2.90        6.91     17.67 o 
  -6  11   4       62.19       79.39     20.54 o 
  -5  11   4       14.99       29.65     16.46 o 
  -4  11   4       30.46       56.48     17.63 o 
  -3  11   4       30.62       32.82     13.54 o 
  -2  11   4     3769.95     3739.49    100.10 o 
  -1  11   4     1478.38     1455.70     39.64 o 
   0  11   4     1619.03     1504.94     39.28 o 
   1  11   4      370.30      398.64     26.27 o 
   2  11   4      450.80      457.48     27.77 o 
   3  11   4        0.04        7.78     16.37 o 
   4  11   4      888.80      759.65     47.95 o 
   5  11   4       51.31       52.03     23.27 o 
   6  11   4        0.40        5.98     20.05 o 
   7  11   4        0.33        9.62     21.54 o 
   8  11   4      247.21      315.69     39.96 o 
   9  11   4       74.79      113.85     31.46 o 
  -9  12   4      115.99      108.66     30.09 o 
  -8  12   4      452.98      470.93     41.33 o 
  -7  12   4     1887.86     1921.33     77.97 o 
  -6  12   4      616.21      588.76     36.79 o 
  -5  12   4      352.91      316.22     28.12 o 
  -4  12   4     3692.56     3733.90     78.74 o 
  -3  12   4     1045.48      989.39     41.61 o 
  -2  12   4      594.88      524.67     27.00 o 
  -1  12   4      778.87      725.00     30.65 o 
   0  12   4     5152.42     4979.13    158.67 o 
   1  12   4      929.09     1022.84     40.87 o 
   2  12   4     2318.97     2323.88     59.13 o 
   3  12   4     3152.99     3315.09     87.63 o 
   4  12   4     1591.44     1626.31     64.89 o 
   5  12   4        7.84       20.27     21.44 o 
   6  12   4     1167.88     1203.31     61.58 o 
   7  12   4      322.71      327.57     37.23 o 
   8  12   4       96.89       98.53     29.29 o 
  -8  13   4       19.54       43.51     23.81 o 
  -7  13   4        0.31       13.82     21.26 o 
  -6  13   4      352.75      396.37     38.85 o 
  -5  13   4      125.30      106.33     27.67 o 
  -4  13   4      244.66      222.26     28.20 o 
  -3  13   4      122.87      135.56     24.44 o 
  -2  13   4      542.03      493.94     32.45 o 
  -1  13   4      450.93      403.15     25.61 o 
   0  13   4        5.96       -0.33     15.05 o 
   1  13   4      865.68      823.61     42.87 o 
   2  13   4      178.38      175.49     30.41 o 
   3  13   4       77.83       77.63     25.32 o 
   4  13   4      305.40      348.30     36.79 o 
   5  13   4      323.03      279.16     37.29 o 
   6  13   4       53.07       74.49     26.67 o 
   7  13   4      110.46      160.97     34.41 o 
   8  13   4       11.85       43.02     25.59 o 
  -8  14   4       96.09      121.75     30.91 o 
  -7  14   4      303.33      374.18     39.05 o 
  -6  14   4      488.92      479.87     41.95 o 
  -5  14   4      259.35      241.25     35.83 o 
  -4  14   4     2065.78     1949.72     63.07 o 
  -3  14   4     1600.51     1501.82     54.47 o 
  -2  14   4       62.56       63.13     20.97 o 
  -1  14   4     2407.56     2333.97     74.81 o 
   0  14   4     2793.92     2694.89     85.98 o 
   1  14   4      151.71      137.91     24.76 o 
   2  14   4     1268.51     1252.27     58.10 o 
   3  14   4     1377.99     1340.55     71.15 o 
   4  14   4      139.84      130.65     30.32 o 
   5  14   4       39.05       27.38     23.07 o 
   6  14   4      570.90      611.75     48.13 o 
   7  14   4      329.41      384.59     39.90 o 
  -7  15   4        0.12       -3.08     23.09 o 
  -6  15   4      174.27      197.28     36.17 o 
  -5  15   4      196.10      207.70     43.65 o 
  -4  15   4      428.63      387.31     34.04 o 
  -3  15   4       44.02       61.56     22.47 o 
  -2  15   4      988.85      946.81     52.77 o 
  -1  15   4       83.32       89.70     27.30 o 
   0  15   4      342.74      338.86     34.80 o 
   1  15   4       66.96       89.53     26.53 o 
   2  15   4        0.38       -0.21     18.93 o 
   3  15   4       34.03       57.22     29.59 o 
   4  15   4      401.45      393.15     40.09 o 
   5  15   4      186.42      215.60     38.27 o 
   6  15   4        0.01       20.07     22.69 o 
  -6  16   4       17.86       33.64     24.52 o 
  -5  16   4      117.83      128.58     37.41 o 
  -4  16   4      164.89      171.29     31.20 o 
  -3  16   4      563.68      585.41     45.54 o 
  -2  16   4        1.60       13.70     22.31 o 
  -1  16   4      814.85      833.19     51.43 o 
   0  16   4      304.56      315.18     37.61 o 
   1  16   4       10.99       -1.55     24.19 o 
   2  16   4       42.14       25.47     22.21 o 
   3  16   4      428.91      417.81     48.85 o 
   4  16   4       69.55       90.67     27.17 o 
   5  16   4      229.96      268.11     40.02 o 
  -4  17   4      438.66      442.89     50.39 o 
  -3  17   4      294.62      350.38     39.20 o 
  -2  17   4      951.78      921.34     55.92 o 
  -1  17   4      189.12      208.80     37.12 o 
   0  17   4      200.49      183.97     42.27 o 
   1  17   4      670.67      721.99     60.09 o 
   2  17   4       71.27      101.80     34.89 o 
   3  17   4      109.35      119.84     29.98 o 
  -1  18   4        3.16        3.59     27.02 o 
   0  18   4        3.26       13.99     25.89 o 
   1  18   4        0.96      -20.91     20.91 o 
 -12   1   5      310.53      339.65     39.00 o 
 -11   1   5      138.56      132.26     31.16 o 
 -10   1   5       71.51       77.40     18.69 o 
  -9   1   5     1914.43     1759.67     47.93 o 
  -8   1   5     4360.14     4288.64     88.37 o 
  -7   1   5     1354.39     1234.83     35.24 o 
  -6   1   5     7490.00     7822.00     97.78 o 
  -5   1   5    11733.02    11882.77    158.53 o 
  -4   1   5      363.56      481.43     15.60 o 
  -3   1   5     9933.22     9773.05    200.92 o 
  -2   1   5      229.59      324.75     12.79 o 
  -1   1   5     2336.86     2775.08     31.71 o 
   0   1   5      235.69      243.56     10.92 o 
   1   1   5     3948.32     4269.50     85.24 o 
   2   1   5    14521.32    14261.19    382.71 o 
   3   1   5      132.85      120.60     10.71 o 
   4   1   5    20546.29    21731.59    753.28 o 
   5   1   5     3783.92     3970.80    114.87 o 
   6   1   5     1354.02     1268.63     34.03 o 
   7   1   5     3890.70     3700.17     65.85 o 
   8   1   5     2875.55     2729.42     65.51 o 
   9   1   5      104.52      122.91     23.94 o 
  10   1   5      254.65      276.23     36.34 o 
  11   1   5      384.44      465.79     42.92 o 
 -12   2   5        0.00      -13.08     22.00 o 
 -11   2   5      166.55      229.45     36.65 o 
 -10   2   5      217.89      237.81     25.24 o 
  -9   2   5       12.26       12.33     13.33 o 
  -8   2   5       57.71       61.62     15.65 o 
  -7   2   5     4154.11     4010.57     65.07 o 
  -6   2   5     1353.88     1305.22     32.91 o 
  -5   2   5     7666.27     6948.09    133.51 o 
  -4   2   5      724.10      727.38     23.74 o 
  -3   2   5      207.44      215.13      9.70 o 
  -2   2   5       37.77       22.22      5.60 o 
  -1   2   5     1845.52     2541.89     33.22 o 
   0   2   5      680.52      829.16     18.95 o 
   1   2   5      403.49      376.88     13.86 o 
   2   2   5       51.62       83.43      8.62 o 
   3   2   5      400.81      463.14     15.89 o 
   4   2   5     4947.72     4482.87    153.40 o 
   5   2   5     5782.29     5586.16    136.92 o 
   6   2   5     3412.24     3408.30     73.44 o 
   7   2   5      116.15      121.44     20.69 o 
   8   2   5       83.52      137.54     23.50 o 
   9   2   5       99.04      169.60     26.37 o 
  10   2   5       51.23       75.84     28.12 o 
  11   2   5        1.97       -0.69     24.85 o 
 -12   3   5      648.85      822.63     62.52 o 
 -11   3   5      180.36      148.95     28.18 o 
 -10   3   5      331.35      293.99     28.93 o 
  -9   3   5        1.76        4.34     14.05 o 
  -8   3   5       67.83      105.17     18.34 o 
  -7   3   5      119.41      121.63     17.36 o 
  -6   3   5     2475.02     2281.70     43.53 o 
  -5   3   5     3811.28     3755.93     74.60 o 
  -4   3   5      734.87      681.56     20.38 o 
  -3   3   5     1101.89     1150.14     27.28 o 
  -2   3   5    14013.00    15513.28    384.43 o 
  -1   3   5     2546.05     2529.71     33.42 o 
   0   3   5      439.42      398.08     14.25 o 
   1   3   5    18194.06    19287.01    187.45 o 
   2   3   5     1366.76     1521.87     25.45 o 
   3   3   5      908.13     1099.00     39.66 o 
   4   3   5     9612.31     9975.41    232.01 o 
   5   3   5     3669.48     3284.50     59.67 o 
   6   3   5      690.72      642.10     23.43 o 
   7   3   5        3.49        8.96     14.12 o 
   8   3   5      336.24      313.61     27.60 o 
   9   3   5      449.44      463.05     33.16 o 
  10   3   5      241.07      305.94     38.08 o 
  11   3   5      606.58      719.15     60.26 o 
 -12   4   5       57.07       76.64     40.55 o 
 -11   4   5      496.61      553.59     38.23 o 
 -10   4   5     1159.34     1172.83     54.57 o 
  -9   4   5      127.04      102.77     19.89 o 
  -8   4   5     1852.60     1767.57     47.86 o 
  -7   4   5     1363.46     1298.31     37.06 o 
  -6   4   5       46.97       49.66     12.04 o 
  -5   4   5      102.20      101.88     12.74 o 
  -4   4   5     4068.60     4384.95    119.73 o 
  -3   4   5    10287.85    10613.21    237.74 o 
  -2   4   5        4.58       18.21      7.07 o 
  -1   4   5    15222.96    16643.27    246.13 o 
   0   4   5     8012.71     8573.58    131.55 o 
   1   4   5       95.40       81.41      9.07 o 
   2   4   5    11121.28    10781.46    149.50 o 
   3   4   5     2831.99     2607.22     46.72 o 
   4   4   5      417.30      428.32     22.22 o 
   5   4   5       42.23       56.47     14.18 o 
   6   4   5     2230.38     2183.63     53.37 o 
   7   4   5      325.17      340.07     26.61 o 
   8   4   5      797.51      755.00     38.01 o 
   9   4   5      833.67      823.92     49.23 o 
  10   4   5      325.38      354.84     37.40 o 
  11   4   5       42.38       70.04     32.84 o 
 -12   5   5      137.79      109.79     44.84 o 
 -11   5   5       42.02       67.38     32.50 o 
 -10   5   5        0.19      -14.11     16.63 o 
  -9   5   5        2.04        5.74     14.64 o 
  -8   5   5      147.36      150.58     20.85 o 
  -7   5   5      567.87      566.33     26.71 o 
  -6   5   5      360.42      327.16     19.87 o 
  -5   5   5       71.23       81.59     13.21 o 
  -4   5   5      524.65      546.92     20.82 o 
  -3   5   5        2.08       21.96      9.83 o 
  -2   5   5     1867.66     1742.62     38.10 o 
  -1   5   5      412.63      429.30     16.87 o 
   0   5   5      425.94      463.54     17.05 o 
   1   5   5     4222.13     4407.25     48.00 o 
   2   5   5      111.66      135.71     10.20 o 
   3   5   5      848.71      779.32     26.86 o 
   4   5   5      451.15      488.92     23.78 o 
   5   5   5      228.49      196.68     18.97 o 
   6   5   5      373.64      411.72     26.48 o 
   7   5   5      106.44      153.56     28.13 o 
   8   5   5       17.31       25.40     20.91 o 
   9   5   5       10.88       34.15     22.85 o 
  10   5   5       69.56       87.82     28.18 o 
  11   5   5      133.76      190.73     36.32 o 
 -11   6   5     1058.19     1011.87     67.72 o 
 -10   6   5     1561.59     1568.06     64.96 o 
  -9   6   5      198.17      207.19     25.31 o 
  -8   6   5      468.41      483.99     27.37 o 
  -7   6   5      712.45      680.44     29.37 o 
  -6   6   5      735.65      796.78     29.21 o 
  -5   6   5      479.15      494.09     22.59 o 
  -4   6   5    10109.93    10734.77    217.04 o 
  -3   6   5     5087.88     5160.81    108.41 o 
  -2   6   5     3131.77     3337.41     52.21 o 
  -1   6   5    26295.67    28178.83    358.22 o 
   0   6   5    11740.69    12496.57    100.55 o 
   1   6   5      252.48      293.66     18.73 o 
   2   6   5     4533.88     4745.67     76.52 o 
   3   6   5     7188.01     6761.42     74.26 o 
   4   6   5       63.30       77.28     14.45 o 
   5   6   5      507.71      487.97     25.76 o 
   6   6   5     2983.86     3000.62    101.68 o 
   7   6   5      119.48      113.69     26.89 o 
   8   6   5      880.44      907.65     50.61 o 
   9   6   5     1203.92     1152.38     59.16 o 
  10   6   5      722.53      704.59     50.75 o 
 -11   7   5        6.32        0.40     25.53 o 
 -10   7   5       49.69       76.65     31.73 o 
  -9   7   5        1.22        4.40     18.19 o 
  -8   7   5      115.38      124.68     23.10 o 
  -7   7   5      452.04      427.16     25.03 o 
  -6   7   5       17.67       22.72     12.34 o 
  -5   7   5       72.67       73.57     14.40 o 
  -4   7   5        2.58       14.98     10.13 o 
  -3   7   5        6.08       33.80     20.54 o 
  -2   7   5     2395.85     2460.37     45.26 o 
  -1   7   5      529.19      459.45     19.74 o 
   0   7   5      619.27      596.41     24.26 o 
   1   7   5     3625.43     3874.65     49.92 o 
   2   7   5        0.30        0.79      7.31 o 
   3   7   5       58.27       71.98     12.04 o 
   4   7   5      576.63      628.56     24.41 o 
   5   7   5       15.17       21.12     17.00 o 
   6   7   5      962.03      925.16     47.66 o 
   7   7   5        1.73        1.46     18.76 o 
   8   7   5      235.69      255.76     36.07 o 
   9   7   5      201.76      193.08     36.18 o 
  10   7   5        0.01        9.16     22.49 o 
 -11   8   5      629.87      697.70     59.56 o 
 -10   8   5     1112.21     1106.13     84.93 o 
  -9   8   5       34.32       63.21     25.21 o 
  -8   8   5      630.43      721.91     37.69 o 
  -7   8   5     3563.13     3564.20    107.45 o 
  -6   8   5      845.14      862.33     34.32 o 
  -5   8   5     4333.67     4234.80     96.01 o 
  -4   8   5     3218.02     3001.14    107.95 o 
  -3   8   5      496.35      445.61     21.60 o 
  -2   8   5      360.29      409.86     20.39 o 
  -1   8   5     5621.31     5526.80    136.03 o 
   0   8   5     2980.85     2656.11     45.19 o 
   1   8   5      165.53      181.34     14.26 o 
   2   8   5     1311.17     1236.02     36.64 o 
   3   8   5     3805.71     3842.89     81.51 o 
   4   8   5     4658.53     4728.57     94.36 o 
   5   8   5     2466.82     2546.38     73.65 o 
   6   8   5     3658.33     3424.26    101.82 o 
   7   8   5      257.47      274.59     34.14 o 
   8   8   5      211.76      194.37     34.72 o 
   9   8   5      945.24      966.33     57.32 o 
  10   8   5      428.81      482.66     49.71 o 
 -10   9   5        0.38       12.90     25.31 o 
  -9   9   5      517.56      516.88     50.05 o 
  -8   9   5      883.92      886.12     47.70 o 
  -7   9   5      415.99      404.46     30.03 o 
  -6   9   5      609.81      652.55     34.41 o 
  -5   9   5      508.60      488.22     25.26 o 
  -4   9   5      123.47      112.41     17.20 o 
  -3   9   5     2270.14     2113.18     49.12 o 
  -2   9   5      873.11      774.14     28.07 o 
  -1   9   5       57.85       57.55     12.76 o 
   0   9   5       81.23      112.90     14.78 o 
   1   9   5     5533.46     5447.02    104.46 o 
   2   9   5     2903.79     2975.31     44.25 o 
   3   9   5      871.12      846.55     42.09 o 
   4   9   5     1192.72     1190.94     51.26 o 
   5   9   5       41.84       34.47     20.63 o 
   6   9   5       80.33       99.97     26.74 o 
   7   9   5      488.62      474.08     40.44 o 
   8   9   5      654.72      724.16     50.09 o 
   9   9   5        6.37       10.81     21.64 o 
  10   9   5       60.60       68.39     27.30 o 
 -10  10   5      129.13      190.35     42.39 o 
  -9  10   5       82.47       93.88     33.23 o 
  -8  10   5      675.27      633.35     38.51 o 
  -7  10   5     2120.99     2050.65     71.45 o 
  -6  10   5      473.28      512.73     32.21 o 
  -5  10   5      298.70      270.60     24.29 o 
  -4  10   5     2255.26     2144.84     51.19 o 
  -3  10   5      231.72      214.63     19.13 o 
  -2  10   5     1404.33     1316.75     37.37 o 
  -1  10   5      354.91      417.70     22.67 o 
   0  10   5       58.27       58.19     13.47 o 
   1  10   5      256.34      233.40     17.17 o 
   2  10   5      923.03      962.13     46.38 o 
   3  10   5     2277.31     2104.31     74.71 o 
   4  10   5      177.54      205.90     31.67 o 
   5  10   5      959.04      997.95     51.38 o 
   6  10   5     1493.25     1472.41     64.03 o 
   7  10   5      336.10      322.13     38.48 o 
   8  10   5      151.39      149.86     32.56 o 
   9  10   5      268.06      309.88     39.01 o 
  -9  11   5      762.44      747.75     59.84 o 
  -8  11   5     1028.80     1089.90     57.87 o 
  -7  11   5       71.10       67.61     21.29 o 
  -6  11   5     2184.03     2066.04     61.41 o 
  -5  11   5     2259.92     2246.14     95.17 o 
  -4  11   5      158.07      146.52     23.57 o 
  -3  11   5     2566.04     2481.31     53.19 o 
  -2  11   5      450.79      424.80     24.37 o 
  -1  11   5      151.96      162.49     19.47 o 
   0  11   5       81.39       77.74     15.92 o 
   1  11   5     1876.52     1884.63     58.88 o 
   2  11   5     2243.40     2142.74     70.62 o 
   3  11   5        0.95        3.03     15.12 o 
   4  11   5     2145.70     2117.81     72.20 o 
   5  11   5      699.87      691.65     48.79 o 
   6  11   5       16.46       16.78     21.16 o 
   7  11   5     1081.01     1189.65     62.40 o 
   8  11   5      672.47      708.11     51.30 o 
   9  11   5       16.43       32.85     22.44 o 
  -9  12   5        0.29        9.74     22.05 o 
  -8  12   5       24.63       22.39     23.43 o 
  -7  12   5        1.79       12.15     19.68 o 
  -6  12   5       63.51       49.14     20.34 o 
  -5  12   5      650.95      594.33     41.13 o 
  -4  12   5      135.45      170.71     26.14 o 
  -3  12   5       61.94       85.44     20.63 o 
  -2  12   5      380.57      350.48     24.02 o 
  -1  12   5      929.45      856.36     33.52 o 
   0  12   5     1546.61     1566.18     49.88 o 
   1  12   5      121.66      163.31     24.45 o 
   2  12   5      219.60      210.47     31.83 o 
   3  12   5        0.42       -8.57     18.58 o 
   4  12   5     1363.88     1358.42     60.90 o 
   5  12   5      155.59      170.12     33.42 o 
   6  12   5       29.52       48.37     26.16 o 
   7  12   5        2.46       22.72     23.66 o 
   8  12   5        1.35       26.03     22.91 o 
  -8  13   5      223.57      241.98     46.79 o 
  -7  13   5        9.85        6.47     20.85 o 
  -6  13   5     1474.39     1401.45     55.50 o 
  -5  13   5     1329.07     1367.32     60.22 o 
  -4  13   5       92.63       74.29     21.73 o 
  -3  13   5       87.07       71.83     20.80 o 
  -2  13   5     3710.17     3705.04    105.26 o 
  -1  13   5     1670.62     1644.57     57.36 o 
   0  13   5     1676.52     1533.54     54.00 o 
   1  13   5     3318.52     3386.44     74.65 o 
   2  13   5       37.91       23.58     19.53 o 
   3  13   5      387.13      399.53     36.52 o 
   4  13   5     1041.49      996.47     55.48 o 
   5  13   5      521.73      553.19     44.57 o 
   6  13   5       47.73       39.81     24.39 o 
   7  13   5      385.21      412.37     41.76 o 
  -7  14   5       59.66       68.11     26.54 o 
  -6  14   5        0.67        4.59     20.46 o 
  -5  14   5       25.96       25.02     18.96 o 
  -4  14   5      465.53      503.75     35.70 o 
  -3  14   5      390.07      366.57     30.92 o 
  -2  14   5       10.71       16.06     16.17 o 
  -1  14   5       55.06       74.39     20.92 o 
   0  14   5      227.74      252.55     29.75 o 
   1  14   5       16.78       34.21     20.78 o 
   2  14   5      288.73      295.47     35.71 o 
   3  14   5      529.66      560.34     44.29 o 
   4  14   5      112.09       99.04     28.71 o 
   5  14   5        0.07       14.99     22.13 o 
   6  14   5      446.64      484.91     44.71 o 
   7  14   5      176.60      194.53     37.90 o 
  -7  15   5       45.60       83.29     27.71 o 
  -6  15   5      297.12      290.33     41.43 o 
  -5  15   5      464.44      515.83     38.21 o 
  -4  15   5      176.18      167.13     29.12 o 
  -3  15   5      694.87      695.04     40.85 o 
  -2  15   5     2364.28     2277.20     78.56 o 
  -1  15   5      204.34      197.40     33.92 o 
   0  15   5      330.09      324.64     30.24 o 
   1  15   5     1193.19     1078.11     56.53 o 
   2  15   5      151.39      168.47     34.38 o 
   3  15   5      368.26      340.77     37.24 o 
   4  15   5      384.72      377.78     40.14 o 
   5  15   5      242.90      269.74     39.30 o 
   6  15   5       23.65       43.70     25.77 o 
  -5  16   5        0.46      -10.88     25.53 o 
  -4  16   5      470.14      453.63     37.48 o 
  -3  16   5      619.57      660.25     48.13 o 
  -2  16   5        5.31       -3.12     21.02 o 
  -1  16   5      894.55      859.12     52.69 o 
   0  16   5      669.11      720.22     58.35 o 
   1  16   5       47.11       47.72     28.49 o 
   2  16   5      594.84      607.84     46.74 o 
   3  16   5      406.98      454.50     42.48 o 
   4  16   5        7.07       27.01     21.81 o 
   5  16   5      161.09      223.11     39.64 o 
  -4  17   5       20.66       15.94     22.98 o 
  -3  17   5      244.69      223.41     37.92 o 
  -2  17   5       63.78       75.60     29.55 o 
  -1  17   5        2.10        8.94     22.44 o 
   0  17   5       13.51       27.77     26.99 o 
   1  17   5       64.71      108.39     34.71 o 
   2  17   5      126.71      141.56     34.35 o 
   3  17   5        7.71       10.48     22.95 o 
 -12   0   6        1.87       -1.50     31.43 o 
 -11   0   6      232.40      285.15     51.15 o 
 -10   0   6      357.10      302.69     45.72 o 
  -9   0   6       76.96       86.31     24.60 o 
  -8   0   6     1167.10     1131.70     50.80 o 
  -7   0   6     6611.48     6421.97    166.73 o 
  -6   0   6     1296.03     1109.80     41.56 o 
  -5   0   6    12980.09    14183.37    494.01 o 
  -4   0   6    38508.97    43725.86   1348.03 o 
  -3   0   6      124.37       94.94     21.60 o 
  -2   0   6     3586.91     3946.90     85.44 o 
  -1   0   6      281.10      407.35     18.75 o 
   0   0   6        7.55       11.27      8.30 o 
   1   0   6      398.00      273.69     18.22 o 
   2   0   6     5706.49     5031.76    296.78 o 
   3   0   6    14827.22    17437.12    716.04 o 
   4   0   6    11675.80    11916.36    552.11 o 
   5   0   6     1930.26     2179.63     64.55 o 
   6   0   6    15219.66    15293.28    781.38 o 
   7   0   6      532.42      614.23     38.94 o 
   8   0   6      611.48      664.79     59.96 o 
   9   0   6     1124.50     1095.09     77.92 o 
  10   0   6      922.16      837.40     74.00 o 
  11   0   6       30.24      134.11     44.85 o 
 -12   1   6        0.68       -8.78     21.12 o 
 -11   1   6       21.27       19.37     22.22 o 
 -10   1   6        1.82      -15.73     16.38 o 
  -9   1   6      364.11      379.65     24.81 o 
  -8   1   6      396.97      349.45     23.16 o 
  -7   1   6      183.59      179.34     17.99 o 
  -6   1   6     2980.86     3088.93     63.82 o 
  -5   1   6       91.58      112.34     11.56 o 
  -4   1   6       63.40       82.42     11.66 o 
  -3   1   6      573.34      581.81     18.54 o 
  -2   1   6      437.59      389.88     15.29 o 
  -1   1   6     2377.57     2364.93     30.50 o 
   0   1   6        3.88       18.81      6.30 o 
   1   1   6      147.11      168.03     10.73 o 
   2   1   6     3813.80     3598.69    105.15 o 
   3   1   6        1.89        1.09      7.18 o 
   4   1   6     1541.43     1120.89     33.88 o 
   5   1   6       73.51      111.55     14.85 o 
   6   1   6      200.58      198.10     18.03 o 
   7   1   6       34.01       45.77     14.67 o 
   8   1   6      432.13      381.96     29.24 o 
   9   1   6       28.14       11.24     21.54 o 
  10   1   6      132.56      155.33     33.70 o 
  11   1   6        0.25       12.55     24.83 o 
 -12   2   6       34.17       43.53     26.18 o 
 -11   2   6      392.01      393.00     38.37 o 
 -10   2   6      544.12      518.55     40.95 o 
  -9   2   6        0.01        2.52     14.90 o 
  -8   2   6     1840.09     1780.62     44.86 o 
  -7   2   6     4126.20     4066.87     60.88 o 
  -6   2   6       13.43       39.69     10.88 o 
  -5   2   6     4564.52     4508.75    121.48 o 
  -4   2   6     4233.33     4657.47    100.85 o 
  -3   2   6     8898.27     9628.90    178.07 o 
  -2   2   6     1999.53     1975.21     35.22 o 
  -1   2   6     9186.47     9621.31     99.35 o 
   0   2   6     9343.49     9653.36     68.15 o 
   1   2   6      243.99      308.34     13.82 o 
   2   2   6    16580.17    18030.85    265.98 o 
   3   2   6    10643.39    11125.40    171.07 o 
   4   2   6       33.51       52.58     10.45 o 
   5   2   6     2701.71     2484.36     48.06 o 
   6   2   6     2413.67     2312.34     66.46 o 
   7   2   6     1255.58     1098.98     84.38 o 
   8   2   6      130.12      141.06     24.73 o 
   9   2   6     1446.35     1420.08     52.93 o 
  10   2   6      609.41      631.93     47.72 o 
  11   2   6        5.39       17.32     27.66 o 
 -12   3   6      238.50      275.56     39.49 o 
 -11   3   6        9.75       -9.33     19.66 o 
 -10   3   6      659.47      622.62     37.66 o 
  -9   3   6     2058.07     1992.62     58.38 o 
  -8   3   6      201.84      191.58     19.72 o 
  -7   3   6      494.19      427.54     22.72 o 
  -6   3   6     2360.74     2264.93     54.43 o 
  -5   3   6     6208.50     6550.24    136.63 o 
  -4   3   6     2206.93     1983.15     38.72 o 
  -3   3   6    15632.76    16251.65    295.77 o 
  -2   3   6     3562.42     3888.72     69.37 o 
  -1   3   6       82.48       88.80      9.83 o 
   0   3   6     5490.65     6314.52     91.70 o 
   1   3   6     4978.43     5494.42     53.84 o 
   2   3   6     1887.07     1970.52     38.51 o 
   3   3   6      328.27      324.77     14.08 o 
   4   3   6     4176.66     3856.86     76.41 o 
   5   3   6     3344.37     3307.22     86.56 o 
   6   3   6       22.22       15.54     13.62 o 
   7   3   6     1392.98     1230.71     49.65 o 
   8   3   6     1124.91     1104.74     45.15 o 
   9   3   6       11.42        6.98     17.34 o 
  10   3   6      227.93      292.96     43.58 o 
  11   3   6      218.24      272.23     49.55 o 
 -12   4   6       56.50       60.09     38.12 o 
 -11   4   6      467.64      418.99     40.60 o 
 -10   4   6       52.24       47.99     21.57 o 
  -9   4   6      161.21      163.95     25.57 o 
  -8   4   6     1114.70     1021.13     35.94 o 
  -7   4   6     1041.89      940.95     32.28 o 
  -6   4   6      303.51      258.39     17.79 o 
  -5   4   6      113.30       95.46     12.85 o 
  -4   4   6     5834.10     6321.20    142.03 o 
  -3   4   6    12344.93    12608.36    236.01 o 
  -2   4   6      125.11       89.42     10.86 o 
  -1   4   6     3208.98     3280.01     43.76 o 
   0   4   6    10027.62    10752.22    187.78 o 
   1   4   6     1575.78     1809.18     32.02 o 
   2   4   6     2912.60     3121.31     66.18 o 
   3   4   6     4305.74     4031.57     61.10 o 
   4   4   6      211.25      161.28     18.11 o 
   5   4   6     2764.46     2662.57     56.64 o 
   6   4   6       65.27       97.72     19.03 o 
   7   4   6      878.03      779.92     37.21 o 
   8   4   6      138.70      134.09     27.74 o 
   9   4   6      520.51      508.48     41.53 o 
  10   4   6      169.72      211.87     34.60 o 
  11   4   6        5.38       33.42     28.53 o 
 -11   5   6      341.36      343.79     44.97 o 
 -10   5   6     1440.09     1458.82     54.95 o 
  -9   5   6     4884.45     4731.72    108.32 o 
  -8   5   6       42.40       64.76     16.76 o 
  -7   5   6       39.97       48.64     14.66 o 
  -6   5   6     1580.53     1512.86     53.05 o 
  -5   5   6     4640.69     4544.32    105.18 o 
  -4   5   6     1024.01      982.68     27.51 o 
  -3   5   6     7938.73     7957.60    141.22 o 
  -2   5   6    19061.81    20911.80    349.29 o 
  -1   5   6     2632.33     2385.39     42.30 o 
   0   5   6     7153.16     7974.65    137.16 o 
   1   5   6    17903.05    18910.09    262.13 o 
   2   5   6     5687.08     6255.23     82.12 o 
   3   5   6     3885.95     3930.33     61.04 o 
   4   5   6     1581.71     1729.59     43.51 o 
   5   5   6     3947.44     3875.35     67.94 o 
   6   5   6     1697.88     1731.22     49.73 o 
   7   5   6     2645.85     2414.29     74.43 o 
   8   5   6      610.39      588.57     41.70 o 
   9   5   6      345.03      384.71     38.21 o 
  10   5   6       76.62       83.51     28.33 o 
 -11   6   6        9.44       33.57     33.43 o 
 -10   6   6        0.45        0.35     19.68 o 
  -9   6   6      809.36      692.83     50.04 o 
  -8   6   6       97.78       89.82     18.48 o 
  -7   6   6      191.92      190.59     20.33 o 
  -6   6   6      773.83      716.26     28.46 o 
  -5   6   6      344.54      366.84     20.46 o 
  -4   6   6     3027.08     2897.87     55.90 o 
  -3   6   6      472.82      568.23     22.43 o 
  -2   6   6      235.69      291.98     16.73 o 
  -1   6   6      190.06      249.51     15.17 o 
   0   6   6     1509.76     1461.44     32.00 o 
   1   6   6      160.06      158.80     12.81 o 
   2   6   6      491.83      572.22     19.65 o 
   3   6   6      531.96      569.19     32.16 o 
   4   6   6      784.90      707.70     29.66 o 
   5   6   6      149.97      128.03     19.82 o 
   6   6   6     2513.90     2070.94    188.23 o 
   7   6   6        2.87        7.91     18.37 o 
   8   6   6       51.38       57.40     24.53 o 
   9   6   6       26.98       45.22     24.58 o 
  10   6   6       11.38       19.11     23.08 o 
 -11   7   6      111.65      108.74     43.64 o 
 -10   7   6      349.99      340.97     37.76 o 
  -9   7   6     3171.83     3061.77    132.37 o 
  -8   7   6     2009.54     1931.12     57.51 o 
  -7   7   6      144.10      161.91     20.96 o 
  -6   7   6     2082.20     2035.26     47.81 o 
  -5   7   6      212.73      225.98     18.21 o 
  -4   7   6      183.01      224.55     17.25 o 
  -3   7   6     8757.31     9192.58    183.14 o 
  -2   7   6    11534.77    11175.96    206.96 o 
  -1   7   6      502.22      578.08     22.57 o 
   0   7   6     4192.05     4161.05     55.61 o 
   1   7   6     9545.24    10063.94     96.84 o 
   2   7   6     4287.41     4320.98     52.02 o 
   3   7   6     1336.13     1362.73     36.98 o 
   4   7   6     3719.00     3686.02     61.08 o 
   5   7   6      806.73      743.51     41.56 o 
   6   7   6      303.17      300.28     31.72 o 
   7   7   6     1398.06     1323.68     59.27 o 
   8   7   6     2301.66     2402.46     82.26 o 
   9   7   6       83.70       98.63     29.47 o 
  10   7   6      235.20      205.69     36.94 o 
 -11   8   6      246.82      224.20     55.68 o 
 -10   8   6      334.98      365.27     51.33 o 
  -9   8   6       76.90       73.82     26.37 o 
  -8   8   6      118.35      149.57     29.28 o 
  -7   8   6      301.27      340.45     24.32 o 
  -6   8   6        2.38        3.44     12.48 o 
  -5   8   6       80.82      118.80     18.13 o 
  -4   8   6      278.84      243.00     18.89 o 
  -3   8   6      128.25      152.21     20.51 o 
  -2   8   6        3.33        9.63      9.74 o 
  -1   8   6     1699.78     1674.13     38.33 o 
   0   8   6     3665.04     3538.06     60.49 o 
   1   8   6      693.44      724.83     25.21 o 
   2   8   6     2751.24     3003.44     52.47 o 
   3   8   6     1261.43     1284.60     35.47 o 
   4   8   6       59.57       69.07     21.40 o 
   5   8   6      339.29      301.20     34.70 o 
   6   8   6        0.36       11.59     19.24 o 
   7   8   6        4.49       21.54     20.83 o 
   8   8   6        1.81       24.24     22.93 o 
   9   8   6       47.64       75.12     27.33 o 
  10   8   6      235.06      259.48     39.28 o 
 -10   9   6       23.52       56.37     37.95 o 
  -9   9   6      769.79      782.53     53.70 o 
  -8   9   6      857.67      848.80     49.35 o 
  -7   9   6       15.57       22.49     16.96 o 
  -6   9   6     2651.16     2730.84     97.70 o 
  -5   9   6     1769.11     1647.67     61.06 o 
  -4   9   6       19.12       25.68     12.71 o 
  -3   9   6     4912.68     5073.57    108.07 o 
  -2   9   6     1971.15     1870.94     43.18 o 
  -1   9   6     1738.76     1708.11     40.49 o 
   0   9   6     2109.93     2045.45     43.22 o 
   1   9   6      455.41      432.72     21.36 o 
   2   9   6     1314.65     1301.15     31.89 o 
   3   9   6      109.51      113.37     24.08 o 
   4   9   6     2475.24     2122.29    132.86 o 
   5   9   6     2401.83     2440.19     76.44 o 
   6   9   6      144.80      220.66     34.88 o 
   7   9   6     1169.09     1231.08     61.32 o 
   8   9   6      967.51      970.68     57.70 o 
   9   9   6       24.27       15.99     22.05 o 
 -10  10   6      498.25      565.62     54.40 o 
  -9  10   6       68.11      106.95     35.26 o 
  -8  10   6      488.34      529.74     48.06 o 
  -7  10   6     1718.78     1673.53     61.57 o 
  -6  10   6       78.87      114.43     25.98 o 
  -5  10   6     2253.04     2324.90     60.31 o 
  -4  10   6     3859.66     3938.58     84.04 o 
  -3  10   6      150.87      148.33     19.14 o 
  -2  10   6        8.76        4.90     11.44 o 
  -1  10   6     1560.69     1430.91     39.30 o 
   0  10   6     5440.85     5160.15    133.84 o 
   1  10   6       16.61       31.59     11.30 o 
   2  10   6     1479.59     1377.21     53.63 o 
   3  10   6     1336.96     1124.06     86.19 o 
   4  10   6      444.98      400.97     35.02 o 
   5  10   6      549.64      636.62     43.48 o 
   6  10   6     1780.57     1696.88     69.44 o 
   7  10   6      181.57      194.32     35.32 o 
   8  10   6       93.95       97.63     30.82 o 
   9  10   6      384.05      461.46     43.61 o 
  -9  11   6       99.23      128.78     39.44 o 
  -8  11   6       56.46       64.05     26.67 o 
  -7  11   6        1.21        1.72     16.22 o 
  -6  11   6       40.93       42.77     18.99 o 
  -5  11   6      439.49      427.51     35.23 o 
  -4  11   6       44.57       84.13     18.00 o 
  -3  11   6      617.91      556.97     28.18 o 
  -2  11   6       20.23       45.40     14.87 o 
  -1  11   6      596.26      534.53     26.84 o 
   0  11   6     2328.92     2173.43     59.87 o 
   1  11   6     3372.64     3600.60     71.08 o 
   2  11   6        3.83        2.17     14.98 o 
   3  11   6        0.49        7.81     18.02 o 
   4  11   6      209.42      247.31     34.21 o 
   5  11   6      207.96      230.96     36.68 o 
   6  11   6        2.07       23.60     23.85 o 
   7  11   6      150.12      153.75     33.25 o 
   8  11   6        6.39        4.63     22.04 o 
  -9  12   6       20.11       21.04     24.87 o 
  -8  12   6      551.54      515.42     51.09 o 
  -7  12   6     2070.74     2032.68     69.17 o 
  -6  12   6      136.82      145.73     26.71 o 
  -5  12   6     1769.96     1594.84     55.48 o 
  -4  12   6     2512.44     2452.16     82.01 o 
  -3  12   6     1807.23     1784.08     48.51 o 
  -2  12   6      689.31      651.33     40.64 o 
  -1  12   6     3587.10     3505.63    120.32 o 
   0  12   6      860.60      800.51     37.64 o 
   1  12   6      250.68      267.01     25.68 o 
   2  12   6     1850.74     1717.48     73.38 o 
   3  12   6     3312.49     3195.64     88.97 o 
   4  12   6      102.34      112.16     28.76 o 
   5  12   6      804.64      782.04     50.84 o 
   6  12   6     1026.50     1145.77     61.44 o 
   7  12   6      437.44      430.75     42.14 o 
   8  12   6       65.52       96.74     29.57 o 
  -8  13   6        4.91       30.19     26.60 o 
  -7  13   6        3.39        1.77     24.94 o 
  -6  13   6      136.55      164.92     29.01 o 
  -5  13   6      363.06      307.38     31.00 o 
  -4  13   6        0.68       -4.46     15.82 o 
  -3  13   6       91.72      104.53     23.29 o 
  -2  13   6      501.11      499.35     29.19 o 
  -1  13   6       34.30       29.28     17.30 o 
   0  13   6      405.64      393.58     29.83 o 
   1  13   6      227.36      235.15     33.00 o 
   2  13   6        2.40        5.20     21.43 o 
   3  13   6       95.25       95.11     26.98 o 
   4  13   6       99.58      110.98     30.61 o 
   5  13   6      375.90      351.21     38.13 o 
   6  13   6       35.24       41.09     25.24 o 
   7  13   6       40.00       38.26     24.26 o 
  -7  14   6      688.62      691.95     64.96 o 
  -6  14   6      105.47      106.92     25.94 o 
  -5  14   6      118.75      115.47     26.54 o 
  -4  14   6     1584.04     1385.88     54.51 o 
  -3  14   6     1266.81     1203.52     49.97 o 
  -2  14   6      298.06      275.72     27.62 o 
  -1  14   6     2084.44     2080.06     62.16 o 
   0  14   6     1630.94     1646.12     55.67 o 
   1  14   6       75.50       77.95     26.80 o 
   2  14   6     2408.34     2249.39     90.37 o 
   3  14   6     1665.37     1694.60     73.65 o 
   4  14   6        7.42        9.60     21.11 o 
   5  14   6      360.44      408.63     41.04 o 
   6  14   6      368.72      408.43     41.08 o 
  -6  15   6       85.31       93.91     30.76 o 
  -5  15   6      309.12      297.68     33.44 o 
  -4  15   6       31.61       15.28     20.87 o 
  -3  15   6       33.15       45.91     22.51 o 
  -2  15   6      529.33      561.22     43.25 o 
  -1  15   6      320.62      310.06     37.11 o 
   0  15   6      404.11      433.75     39.41 o 
   1  15   6      827.74      838.40     51.86 o 
   2  15   6       55.63       75.52     31.44 o 
   3  15   6      148.80      165.86     34.35 o 
   4  15   6      232.29      213.02     44.30 o 
   5  15   6      338.77      326.22     46.15 o 
  -5  16   6      179.50      200.59     33.15 o 
  -4  16   6      437.33      453.95     42.53 o 
  -3  16   6        1.55       13.91     22.36 o 
  -2  16   6      129.07      110.24     30.69 o 
  -1  16   6      565.61      557.58     44.52 o 
   0  16   6      412.74      420.00     48.24 o 
   1  16   6        6.79       -1.79     22.48 o 
   2  16   6      369.78      404.77     48.35 o 
   3  16   6      204.17      201.92     42.68 o 
   4  16   6       42.94       29.98     23.76 o 
  -3  17   6      229.58      305.48     39.86 o 
  -2  17   6     1092.37     1131.09     61.43 o 
  -1  17   6      130.94      134.19     38.13 o 
   0  17   6      346.36      395.54     50.90 o 
   1  17   6      791.70      806.31     63.34 o 
   2  17   6      282.93      287.98     50.01 o 
 -12   1   7      529.45      540.70     47.02 o 
 -11   1   7       26.91       16.60     21.38 o 
 -10   1   7      305.94      297.98     33.72 o 
  -9   1   7      498.50      486.76     37.28 o 
  -8   1   7     2062.49     1965.69     53.53 o 
  -7   1   7      249.70      230.94     17.35 o 
  -6   1   7     6714.25     6630.05    131.57 o 
  -5   1   7     3542.22     3910.74     78.61 o 
  -4   1   7      510.67      640.77     21.55 o 
  -3   1   7    12173.19    13566.40    246.43 o 
  -2   1   7    17728.64    18997.06    218.89 o 
  -1   1   7     1346.73     1578.35     27.45 o 
   0   1   7     4364.77     4663.12     49.91 o 
   1   1   7    15510.32    17333.48    283.10 o 
   2   1   7      775.18      686.03     21.87 o 
   3   1   7      785.82      959.79     26.58 o 
   4   1   7    15790.37    16130.59    409.59 o 
   5   1   7     4924.44     5176.90    117.23 o 
   6   1   7      611.22      529.56     25.01 o 
   7   1   7     1377.98     1347.26     46.55 o 
   8   1   7     2786.57     2564.29     94.29 o 
   9   1   7       55.10       63.74     26.30 o 
  10   1   7      727.42      718.92     50.22 o 
  11   1   7      339.66      352.61     46.68 o 
 -12   2   7        8.97        4.55     21.82 o 
 -11   2   7       71.28       69.40     27.55 o 
 -10   2   7      816.43      725.70     47.48 o 
  -9   2   7       57.86       58.75     22.01 o 
  -8   2   7      491.65      496.38     45.93 o 
  -7   2   7      150.81      192.04     17.63 o 
  -6   2   7      670.91      616.30     33.64 o 
  -5   2   7      451.35      427.89     22.08 o 
  -4   2   7     3460.63     3256.52     63.83 o 
  -3   2   7      194.22      222.02     14.63 o 
  -2   2   7     1008.49     1052.94     29.52 o 
  -1   2   7     2093.34     2024.71     32.21 o 
   0   2   7      394.72      326.56     14.96 o 
   1   2   7      584.43      598.71     20.07 o 
   2   2   7     1276.22     1122.68     27.13 o 
   3   2   7      252.04      322.34     16.59 o 
   4   2   7      666.00      722.52     24.23 o 
   5   2   7      477.77      420.93     20.63 o 
   6   2   7     1806.89     1765.02     72.85 o 
   7   2   7       97.15      101.83     21.30 o 
   8   2   7      288.34      271.42     28.43 o 
   9   2   7      321.32      385.09     38.70 o 
  10   2   7       75.40       95.75     36.09 o 
  11   2   7        0.63       16.66     28.39 o 
 -12   3   7      291.93      276.88     39.96 o 
 -11   3   7      160.24      130.06     32.59 o 
 -10   3   7     1199.06     1227.86     59.91 o 
  -9   3   7     3517.94     3372.88     89.25 o 
  -8   3   7      329.50      307.64     25.44 o 
  -7   3   7      746.25      729.53     29.95 o 
  -6   3   7      141.01      159.33     14.95 o 
  -5   3   7     4022.58     4165.52     96.27 o 
  -4   3   7      647.25      744.28     26.95 o 
  -3   3   7      741.16      660.83     24.61 o 
  -2   3   7     3244.80     3344.60     40.96 o 
  -1   3   7     3252.22     3700.76     45.36 o 
   0   3   7     6505.55     6281.80     60.70 o 
   1   3   7    22401.80    24453.00    171.71 o 
   2   3   7     1142.33     1199.77     27.83 o 
   3   3   7     5566.83     5553.91     70.48 o 
   4   3   7      988.01     1046.03     28.64 o 
   5   3   7      589.30      520.41     28.17 o 
   6   3   7       93.28       75.66     18.55 o 
   7   3   7     1357.81     1295.56     62.25 o 
   8   3   7      394.83      400.87     31.15 o 
   9   3   7       13.08       29.13     21.33 o 
  10   3   7       41.26       41.97     29.96 o 
 -11   4   7     1141.78     1089.89     59.51 o 
 -10   4   7     1222.13     1123.22     57.47 o 
  -9   4   7       27.70       58.06     21.02 o 
  -8   4   7     2332.50     2261.43    120.82 o 
  -7   4   7     3117.86     3346.34    136.90 o 
  -6   4   7       18.09       37.80     11.37 o 
  -5   4   7     4177.06     4132.50     99.73 o 
  -4   4   7      782.21      707.72     21.82 o 
  -3   4   7     6698.61     7696.51    135.07 o 
  -2   4   7      940.42      785.16     22.61 o 
  -1   4   7     7361.36     7489.14    111.65 o 
   0   4   7     3659.48     3599.02     49.87 o 
   1   4   7      172.53      176.41     12.92 o 
   2   4   7     3807.80     3550.79     46.75 o 
   3   4   7     8586.02     8461.25     92.59 o 
   4   4   7       16.31       48.65     14.64 o 
   5   4   7     2774.00     2828.89     84.47 o 
   6   4   7      678.71      668.44     34.08 o 
   7   4   7       46.00       34.63     17.81 o 
   8   4   7       10.56       12.98     18.99 o 
   9   4   7      764.59      739.64     48.51 o 
  10   4   7      370.05      372.63     46.68 o 
 -11   5   7       18.83       20.02     27.15 o 
 -10   5   7      113.65      116.45     31.00 o 
  -9   5   7      904.33      849.69     42.34 o 
  -8   5   7      442.21      465.62     31.35 o 
  -7   5   7      296.11      309.06     31.61 o 
  -6   5   7     1669.31     1804.01     52.58 o 
  -5   5   7      834.48      793.16     26.55 o 
  -4   5   7      190.36      243.29     15.57 o 
  -3   5   7     4617.36     4900.45    104.36 o 
  -2   5   7       90.44      108.83     13.09 o 
  -1   5   7     1067.06      803.02     24.37 o 
   0   5   7        6.14       19.20      8.49 o 
   1   5   7     1793.21     1726.41     43.11 o 
   2   5   7     1705.19     1747.61     37.01 o 
   3   5   7     2031.76     1938.62     46.20 o 
   4   5   7     1895.96     1913.23     47.92 o 
   5   5   7        2.46       -3.23     12.44 o 
   6   5   7      232.11      241.44     25.21 o 
   7   5   7       25.46       14.11     18.45 o 
   8   5   7       13.38       13.88     19.70 o 
   9   5   7       61.13       52.45     24.81 o 
  10   5   7       53.69       95.56     30.66 o 
 -11   6   7     1236.67     1255.62     74.74 o 
 -10   6   7     1193.00     1083.79     70.88 o 
  -9   6   7       62.70       63.74     22.10 o 
  -8   6   7     3343.24     3413.50    109.17 o 
  -7   6   7     3252.68     3217.74    124.62 o 
  -6   6   7        6.26       10.23     10.62 o 
  -5   6   7     1490.47     1594.81     38.62 o 
  -4   6   7     2715.64     2695.54     71.07 o 
  -3   6   7     8924.05     9176.38    115.62 o 
  -2   6   7      978.85      776.68     25.57 o 
  -1   6   7    10906.30    11345.01    211.98 o 
   0   6   7     5575.01     5746.98     79.45 o 
   1   6   7      820.03      756.49     24.38 o 
   2   6   7     5594.31     5317.27     58.71 o 
   3   6   7     3922.40     3668.77     77.90 o 
   4   6   7       30.53       27.44     13.88 o 
   5   6   7     2220.14     2129.60     53.62 o 
   6   6   7     1173.49     1109.86     51.86 o 
   7   6   7       79.41       83.88     25.77 o 
   8   6   7      168.94      221.97     35.27 o 
   9   6   7     1017.69     1108.56     59.73 o 
  10   6   7      504.50      549.73     46.39 o 
 -11   7   7       28.17       82.80     39.19 o 
 -10   7   7      141.64      214.11     40.11 o 
  -9   7   7      424.41      410.37     37.18 o 
  -8   7   7        1.03      -10.21     15.40 o 
  -7   7   7      315.25      330.61     27.61 o 
  -6   7   7       26.69       44.26     14.69 o 
  -5   7   7        1.49        6.09     10.69 o 
  -4   7   7     1121.13     1209.79     34.53 o 
  -3   7   7      665.83      676.54     25.95 o 
  -2   7   7       73.23       81.02     13.78 o 
  -1   7   7     1900.69     1936.99     40.37 o 
   0   7   7        0.82       12.61      9.42 o 
   1   7   7     4602.95     4893.39     61.19 o 
   2   7   7      758.57      656.16     23.29 o 
   3   7   7     1445.63     1298.30     38.88 o 
   4   7   7       11.66        7.20     15.08 o 
   5   7   7      494.16      350.00     32.16 o 
   6   7   7       70.35      116.33     26.95 o 
   7   7   7       18.54       26.59     21.37 o 
   8   7   7       29.19       50.28     29.01 o 
   9   7   7       10.65        9.33     23.02 o 
  10   7   7       96.65      136.44     33.13 o 
 -10   8   7      510.60      489.91     42.63 o 
  -9   8   7       56.91       60.30     24.55 o 
  -8   8   7     1490.37     1409.40     76.12 o 
  -7   8   7     1406.86     1382.43     63.99 o 
  -6   8   7      692.05      700.01     30.99 o 
  -5   8   7      985.01      991.12     33.91 o 
  -4   8   7     8731.98     9070.64    227.48 o 
  -3   8   7      623.54      551.83     25.14 o 
  -2   8   7     5052.59     4760.20     71.05 o 
  -1   8   7     3375.23     3586.49     57.04 o 
   0   8   7     1746.83     1689.54     39.22 o 
   1   8   7      399.81      406.19     20.90 o 
   2   8   7     3054.31     3184.79     49.09 o 
   3   8   7      894.96      879.56     32.67 o 
   4   8   7     1062.45     1215.57     52.08 o 
   5   8   7       71.34       82.11     25.03 o 
   6   8   7     3310.51     3275.78     90.85 o 
   7   8   7      797.16      727.29     48.30 o 
   8   8   7      582.06      585.97     46.63 o 
   9   8   7      887.37      961.67     58.52 o 
 -10   9   7      329.49      388.67     47.07 o 
  -9   9   7      524.20      582.88     44.59 o 
  -8   9   7      604.61      579.68     42.44 o 
  -7   9   7      196.62      214.18     32.79 o 
  -6   9   7     1504.42     1492.09     44.28 o 
  -5   9   7      478.41      448.45     27.52 o 
  -4   9   7       96.96       78.41     16.50 o 
  -3   9   7       99.62      117.24     17.90 o 
  -2   9   7     2608.90     2510.04     60.72 o 
  -1   9   7      779.71      714.38     28.35 o 
   0   9   7     1269.25     1152.23     34.31 o 
   1   9   7      971.20     1024.25     33.82 o 
   2   9   7      540.52      563.02     27.50 o 
   3   9   7      147.07      172.48     28.11 o 
   4   9   7     1545.65     1459.29    117.41 o 
   5   9   7        0.94        5.75     18.56 o 
   6   9   7       74.77       65.68     25.92 o 
   7   9   7      188.24      235.27     38.50 o 
   8   9   7      442.08      441.02     42.52 o 
   9   9   7       97.57      130.88     32.46 o 
 -10  10   7       36.73       67.66     41.98 o 
  -9  10   7        6.44        9.05     20.57 o 
  -8  10   7      154.98      188.14     33.59 o 
  -7  10   7      414.67      415.62     37.06 o 
  -6  10   7       19.84       21.56     16.05 o 
  -5  10   7     1036.90      843.79     38.68 o 
  -4  10   7     1553.65     1460.59     44.57 o 
  -3  10   7        2.98       15.63     12.73 o 
  -2  10   7      528.63      501.06     28.58 o 
  -1  10   7     4091.60     4148.65     66.52 o 
   0  10   7      634.40      584.77     26.79 o 
   1  10   7       86.38      123.20     16.94 o 
   2  10   7      292.45      243.47     28.97 o 
   3  10   7     1326.33     1346.60     56.06 o 
   4  10   7      143.14      321.93    117.31 o 
   5  10   7      150.70      185.00     32.95 o 
   6  10   7      616.39      679.78     48.22 o 
   7  10   7      212.70      252.93     39.55 o 
   8  10   7       52.40       65.59     27.19 o 
  -9  11   7      434.14      471.97     49.78 o 
  -8  11   7      848.74      813.80     51.14 o 
  -7  11   7       16.14        3.85     23.39 o 
  -6  11   7     1962.47     1993.15     78.24 o 
  -5  11   7     1659.30     1460.09     80.90 o 
  -4  11   7       25.55       33.43     15.46 o 
  -3  11   7     3285.73     3101.99     62.06 o 
  -2  11   7     2546.71     2511.83     55.34 o 
  -1  11   7      135.07      141.60     19.92 o 
   0  11   7       39.03       46.51     14.65 o 
   1  11   7     1026.14     1192.83     45.02 o 
   2  11   7      442.53      361.58     33.04 o 
   3  11   7       34.82       19.57     19.76 o 
   4  11   7     1454.81     1406.47     61.98 o 
   5  11   7      678.91      661.13     46.58 o 
   6  11   7       13.99       30.97     23.52 o 
   7  11   7      830.45      829.62     55.33 o 
   8  11   7      663.45      734.73     53.88 o 
  -9  12   7        0.62       13.31     26.10 o 
  -8  12   7       42.38       59.85     26.16 o 
  -7  12   7       14.19       28.74     22.39 o 
  -6  12   7      316.09      265.89     29.74 o 
  -5  12   7        2.53       16.53     18.04 o 
  -4  12   7       36.47       58.43     19.53 o 
  -3  12   7       36.02       37.01     15.96 o 
  -2  12   7        5.07        9.35     13.93 o 
  -1  12   7     1340.81     1217.65     40.29 o 
   0  12   7      704.06      736.32     36.79 o 
   1  12   7        0.09       -5.67     17.47 o 
   2  12   7        6.33        1.75     18.77 o 
   3  12   7        1.47       -6.80     18.91 o 
   4  12   7      208.64      278.29     37.07 o 
   5  12   7       71.50       80.32     28.44 o 
   6  12   7       50.01       57.49     26.44 o 
   7  12   7        0.79       -2.82     20.66 o 
  -8  13   7      154.31      132.47     36.79 o 
  -7  13   7       36.69       71.69     25.84 o 
  -6  13   7      882.04      809.82     50.98 o 
  -5  13   7     1212.04     1230.97     51.71 o 
  -4  13   7       53.78       59.87     21.33 o 
  -3  13   7     2952.17     2692.93     70.30 o 
  -2  13   7     1700.30     1689.61     49.61 o 
  -1  13   7      512.70      453.01     31.70 o 
   0  13   7       74.78       73.17     21.02 o 
   1  13   7     2826.52     2766.57     94.84 o 
   2  13   7      347.63      368.58     35.72 o 
   3  13   7      418.61      467.14     40.78 o 
   4  13   7      973.70     1113.11     60.57 o 
   5  13   7      474.82      518.22     44.36 o 
   6  13   7       25.55       27.82     23.02 o 
   7  13   7      674.33      680.24     52.32 o 
  -7  14   7       39.99       71.20     32.01 o 
  -6  14   7       50.93       36.87     24.89 o 
  -5  14   7        8.81        9.23     18.67 o 
  -4  14   7       66.79       86.78     23.23 o 
  -3  14   7      327.86      313.69     30.01 o 
  -2  14   7       15.84       26.52     21.57 o 
  -1  14   7     1337.93     1394.80     52.87 o 
   0  14   7        9.63        5.92     20.76 o 
   1  14   7      174.74      239.04     35.56 o 
   2  14   7       95.78       96.81     28.09 o 
   3  14   7      615.27      555.48     45.15 o 
   4  14   7      198.08      200.16     43.31 o 
   5  14   7       13.53       56.84     26.44 o 
   6  14   7      133.49      127.25     32.44 o 
  -6  15   7      675.25      688.26     49.84 o 
  -5  15   7      225.86      241.49     34.97 o 
  -4  15   7       87.15       68.09     23.54 o 
  -3  15   7      557.20      518.87     42.47 o 
  -2  15   7     1436.00     1476.14     65.21 o 
  -1  15   7       67.37       63.23     25.99 o 
   0  15   7      741.17      762.78     49.95 o 
   1  15   7      969.93      968.26     55.90 o 
   2  15   7      420.74      439.34     41.60 o 
   3  15   7       74.99       85.16     28.16 o 
   4  15   7      622.36      671.29     51.66 o 
   5  15   7      142.20      149.58     34.08 o 
  -5  16   7       75.77      110.30     31.23 o 
  -4  16   7      310.51      332.17     38.32 o 
  -3  16   7      311.34      312.39     38.64 o 
  -2  16   7       25.95       26.96     24.02 o 
  -1  16   7      872.16      750.23     59.74 o 
   0  16   7      779.06      699.56     59.12 o 
   1  16   7        3.04        1.32     22.21 o 
   2  16   7     1029.37     1031.60     61.19 o 
   3  16   7      849.02      806.79     54.90 o 
  -2  17   7      271.24      327.72     45.87 o 
  -1  17   7       31.21       37.59     28.76 o 
   0  17   7      168.67      149.19     38.61 o 
   1  17   7       18.14       43.58     27.89 o 
 -12   0   8      113.94      157.66     48.42 o 
 -11   0   8      152.66      144.62     46.76 o 
 -10   0   8      124.02      154.36     45.03 o 
  -9   0   8        8.21       12.86     24.50 o 
  -8   0   8     1477.23     1455.91     81.94 o 
  -7   0   8     3000.47     2971.22    134.90 o 
  -6   0   8      103.49       96.17     15.72 o 
  -5   0   8       82.47       76.71     26.17 o 
  -4   0   8    28955.75    29646.25   1776.99 o 
  -3   0   8     5084.86     5621.53    120.48 o 
  -2   0   8     2377.47     2138.39     41.59 o 
  -1   0   8    14231.82    15153.36    592.00 o 
   0   0   8     3980.98     3628.73    159.75 o 
   1   0   8     1308.21     1177.57     40.47 o 
   2   0   8    12455.63    11963.44    506.04 o 
   3   0   8     4192.50     3914.25    115.24 o 
   4   0   8     1761.75     1731.86    102.71 o 
   5   0   8        3.94       15.98     16.95 o 
   6   0   8     1049.02     1026.24     48.41 o 
   7   0   8     1486.09     1473.63    110.89 o 
   8   0   8      698.89      644.16     78.46 o 
   9   0   8     2378.73     2363.83    116.01 o 
  10   0   8      356.85      442.62     61.31 o 
 -12   1   8        1.15        8.79     22.81 o 
 -11   1   8       11.71       -9.04     21.76 o 
 -10   1   8       41.23       38.23     23.29 o 
  -9   1   8       15.69       15.08     18.75 o 
  -8   1   8      150.00      112.89     26.02 o 
  -7   1   8      394.37      409.52     32.29 o 
  -6   1   8     1143.60     1215.68     35.76 o 
  -5   1   8      619.78      696.36     24.47 o 
  -4   1   8     1056.38      923.33     38.70 o 
  -3   1   8       32.55       25.11      8.60 o 
  -2   1   8       65.29       73.29     11.87 o 
  -1   1   8        2.98       12.84      7.21 o 
   0   1   8      321.27      277.12     14.85 o 
   1   1   8        1.47        4.99      7.28 o 
   2   1   8      313.07      288.02     16.56 o 
   3   1   8      862.17      816.35     26.30 o 
   4   1   8      787.13      823.31     27.76 o 
   5   1   8      595.14      537.26     24.62 o 
   6   1   8      638.02      659.94     31.07 o 
   7   1   8      479.99      406.63     29.40 o 
   8   1   8      190.54      211.53     34.77 o 
   9   1   8       32.16       39.06     25.75 o 
  10   1   8       79.87      131.74     31.82 o 
 -12   2   8       54.28       71.24     27.30 o 
 -11   2   8      621.70      632.54     48.23 o 
 -10   2   8      330.06      345.94     37.94 o 
  -9   2   8       23.61       32.13     19.68 o 
  -8   2   8     1074.22     1025.53     49.57 o 
  -7   2   8     2825.73     3043.57     85.12 o 
  -6   2   8      453.60      511.75     25.72 o 
  -5   2   8     2849.87     2927.78     65.65 o 
  -4   2   8     9429.87     9505.60    193.11 o 
  -3   2   8      395.08      346.59     17.96 o 
  -2   2   8     2023.26     2208.47     37.62 o 
  -1   2   8    10247.48    11488.25    144.56 o 
   0   2   8     7035.99     7668.48     69.52 o 
   1   2   8       34.14       43.19      9.78 o 
   2   2   8     4663.73     4339.53     71.18 o 
   3   2   8     6912.67     6908.67    170.46 o 
   4   2   8      120.92      115.40     14.69 o 
   5   2   8     2936.18     3057.35     84.89 o 
   6   2   8      399.84      329.08     26.10 o 
   7   2   8        0.43       -5.26     15.62 o 
   8   2   8      681.74      675.83     38.45 o 
   9   2   8     1001.35     1011.91     56.28 o 
  10   2   8      386.02      381.51     47.32 o 
 -11   3   8        0.88       11.00     24.05 o 
 -10   3   8      588.45      619.15     46.18 o 
  -9   3   8     1135.52     1040.49     53.59 o 
  -8   3   8       58.15       53.97     21.61 o 
  -7   3   8        0.36       10.99     13.40 o 
  -6   3   8     2410.27     2304.02     52.71 o 
  -5   3   8       63.71       72.61     14.77 o 
  -4   3   8       36.57       29.27     10.99 o 
  -3   3   8      714.18      741.03     26.79 o 
  -2   3   8     9530.03     9137.03    113.62 o 
  -1   3   8      128.07      129.83     12.96 o 
   0   3   8     2175.27     1957.45     39.81 o 
   1   3   8     2534.88     2277.37     40.09 o 
   2   3   8     1193.21     1252.39     30.82 o 
   3   3   8     1473.29     1597.73     34.60 o 
   4   3   8     1255.68     1049.01     28.67 o 
   5   3   8     1698.49     1758.95     82.41 o 
   6   3   8      874.25      738.06     59.26 o 
   7   3   8     1616.61     1658.86     54.32 o 
   8   3   8      895.11      853.28     42.76 o 
   9   3   8        2.32       -0.11     25.58 o 
  10   3   8      288.48      344.53     45.07 o 
 -11   4   8      477.40      507.58     44.43 o 
 -10   4   8      826.09      763.18     49.57 o 
  -9   4   8       28.63       49.27     24.24 o 
  -8   4   8      348.35      350.73     33.06 o 
  -7   4   8     1180.32     1114.70     93.00 o 
  -6   4   8      292.93      320.40     30.05 o 
  -5   4   8     4886.98     4694.53    121.37 o 
  -4   4   8      713.11      742.80     29.16 o 
  -3   4   8      116.87      178.01     13.11 o 
  -2   4   8      764.32      812.23     23.92 o 
  -1   4   8     2688.12     2732.46     43.34 o 
   0   4   8     6874.47     7209.42    132.33 o 
   1   4   8      743.08      724.79     26.38 o 
   2   4   8     8127.56     8440.95    136.78 o 
   3   4   8     2411.06     2410.90     41.95 o 
   4   4   8      159.25      205.99     23.14 o 
   5   4   8     3720.24     3468.54     78.69 o 
   6   4   8        1.83       15.27     15.84 o 
   7   4   8      554.68      515.61     34.12 o 
   8   4   8      161.33      117.87     29.21 o 
   9   4   8      183.97      218.16     41.83 o 
  10   4   8      151.42      138.07     38.99 o 
 -11   5   8       71.46       81.38     33.76 o 
 -10   5   8      651.05      640.78     46.37 o 
  -9   5   8     4679.77     4717.35    109.28 o 
  -8   5   8      274.48      269.31     26.34 o 
  -7   5   8     3569.27     3543.77    134.31 o 
  -6   5   8     1020.06      895.91     43.55 o 
  -5   5   8       62.78       83.38     12.52 o 
  -4   5   8       29.04       71.36     12.26 o 
  -3   5   8     2427.12     2449.21     42.30 o 
  -2   5   8     2997.87     2715.22     62.13 o 
  -1   5   8     1085.82     1044.03     31.63 o 
   0   5   8     5672.24     6142.68    102.56 o 
   1   5   8     5657.71     5586.96     96.78 o 
   2   5   8      747.39      652.72     26.18 o 
   3   5   8     8855.39     9125.37    102.48 o 
   4   5   8     3300.28     3228.77     70.90 o 
   5   5   8      794.61      742.56     35.10 o 
   6   5   8       71.92       66.79     19.99 o 
   7   5   8     1185.30     1191.24     56.18 o 
   8   5   8      254.87      335.12     35.89 o 
   9   5   8       23.39       28.68     24.10 o 
  10   5   8      208.66      217.14     43.70 o 
 -11   6   8       48.65       60.24     30.78 o 
 -10   6   8        0.12        5.37     24.20 o 
  -9   6   8      159.17      173.34     33.11 o 
  -8   6   8        2.35       17.39     17.48 o 
  -7   6   8       22.52       29.06     17.16 o 
  -6   6   8       48.77       45.90     16.96 o 
  -5   6   8       24.02       52.88     12.71 o 
  -4   6   8      712.51      748.93     32.18 o 
  -3   6   8       41.46       22.27     10.71 o 
  -2   6   8      416.69      348.54     18.85 o 
  -1   6   8      141.78      116.86     14.71 o 
   0   6   8      191.51      165.76     14.47 o 
   1   6   8        1.64       10.96      9.22 o 
   2   6   8      505.37      483.53     20.92 o 
   3   6   8      140.30      141.14     23.17 o 
   4   6   8      438.50      460.83     27.91 o 
   5   6   8       53.08       77.78     19.75 o 
   6   6   8      235.01      292.37     32.22 o 
   7   6   8       15.61       38.16     22.50 o 
   8   6   8      154.43      137.12     31.42 o 
   9   6   8       18.10        8.28     22.61 o 
  10   6   8       13.76       26.65     24.34 o 
 -11   7   8       29.79       48.23     29.81 o 
 -10   7   8      739.24      740.08     58.18 o 
  -9   7   8     1345.43     1241.46     70.61 o 
  -8   7   8      274.26      336.73     30.33 o 
  -7   7   8      321.07      306.16     28.28 o 
  -6   7   8     3630.93     3727.68    103.33 o 
  -5   7   8      822.98      771.12     29.43 o 
  -4   7   8      529.09      506.51     24.04 o 
  -3   7   8     3702.77     3692.37    106.46 o 
  -2   7   8     4111.86     4184.31     80.19 o 
  -1   7   8      227.09      186.54     16.19 o 
   0   7   8     6144.64     6127.98     72.62 o 
   1   7   8     2980.35     2987.94     50.50 o 
   2   7   8       64.73       81.41     12.70 o 
   3   7   8      512.02      456.11     26.42 o 
   4   7   8     2937.80     2920.08     77.88 o 
   5   7   8     2466.82     2471.60     75.47 o 
   6   7   8       45.54       56.98     23.34 o 
   7   7   8      587.72      538.51     42.42 o 
   8   7   8      373.99      374.72     38.43 o 
   9   7   8       11.25       29.54     25.43 o 
 -10   8   8      227.38      222.68     42.58 o 
  -9   8   8        4.61        8.54     19.92 o 
  -8   8   8      508.81      484.41     38.69 o 
  -7   8   8       51.99       54.42     18.99 o 
  -6   8   8      159.20      178.95     26.31 o 
  -5   8   8      255.99      261.33     20.90 o 
  -4   8   8      238.12      210.90     19.67 o 
  -3   8   8       28.68       38.51     13.15 o 
  -2   8   8       15.56       21.73     12.35 o 
  -1   8   8      453.87      411.81     22.41 o 
   0   8   8     1042.07     1011.57     34.66 o 
   1   8   8        0.76       10.61     10.53 o 
   2   8   8     1246.96     1239.12     40.31 o 
   3   8   8      863.05      911.39     44.80 o 
   4   8   8       17.22       14.49     18.92 o 
   5   8   8      307.09      365.65     34.62 o 
   6   8   8        3.10        2.96     19.22 o 
   7   8   8       45.94       55.75     25.83 o 
   8   8   8       18.86       11.60     23.74 o 
   9   8   8       39.35       36.88     25.81 o 
 -10   9   8      120.10       93.75     32.26 o 
  -9   9   8      116.45      133.18     31.03 o 
  -8   9   8       66.76       56.61     27.17 o 
  -7   9   8       45.31       46.58     21.78 o 
  -6   9   8     1600.16     1638.32     76.79 o 
  -5   9   8     2158.39     2188.34     88.63 o 
  -4   9   8       61.06       58.70     16.34 o 
  -3   9   8     3314.08     3021.25     57.96 o 
  -2   9   8     3993.33     4037.68     65.77 o 
  -1   9   8       12.99       29.53     12.78 o 
   0   9   8     2538.18     2290.30     55.66 o 
   1   9   8      393.05      355.02     21.36 o 
   2   9   8       40.48       38.82     18.82 o 
   3   9   8        2.83        7.05     16.69 o 
   4   9   8     1360.42     1549.19     83.17 o 
   5   9   8      980.95      905.87     50.91 o 
   6   9   8        8.33        4.56     21.35 o 
   7   9   8      573.36      521.93     43.90 o 
   8   9   8      709.77      729.55     52.17 o 
   9   9   8       14.49       25.51     23.62 o 
  -9  10   8        2.13       -1.52     20.69 o 
  -8  10   8      327.33      365.82     37.27 o 
  -7  10   8      797.78      886.43     50.44 o 
  -6  10   8       48.34       71.34     23.71 o 
  -5  10   8      562.14      458.27     31.56 o 
  -4  10   8     3914.63     4153.41    103.99 o 
  -3  10   8      337.49      353.63     24.35 o 
  -2  10   8     1781.89     1693.31     50.02 o 
  -1  10   8      338.04      362.30     26.35 o 
   0  10   8       16.41       10.89     12.84 o 
   1  10   8        2.38        3.26     11.80 o 
   2  10   8     2435.45     2370.76     72.31 o 
   3  10   8     1466.51     1308.90     57.14 o 
   4  10   8       40.06       38.50     21.74 o 
   5  10   8      557.95      481.98     40.87 o 
   6  10   8     1093.30     1229.80     76.39 o 
   7  10   8      388.99      429.11     42.16 o 
   8  10   8      212.40      205.48     37.86 o 
  -9  11   8      182.74      275.24     48.01 o 
  -8  11   8       20.41       32.36     23.16 o 
  -7  11   8      323.96      309.71     35.25 o 
  -6  11   8      456.05      394.24     36.36 o 
  -5  11   8      166.37      202.57     33.22 o 
  -4  11   8        0.19       12.90     16.38 o 
  -3  11   8      681.71      646.39     34.52 o 
  -2  11   8        2.08       15.81     14.01 o 
  -1  11   8      441.19      444.40     26.21 o 
   0  11   8      215.90      225.80     21.36 o 
   1  11   8      409.40      407.43     34.11 o 
   2  11   8      602.62      649.51     42.08 o 
   3  11   8      419.81      469.84     38.43 o 
   4  11   8      420.66      356.86     36.87 o 
   5  11   8        9.36       14.26     22.07 o 
   6  11   8       32.11       30.90     24.56 o 
   7  11   8      181.78      174.59     36.16 o 
   8  11   8      104.74      113.59     30.88 o 
  -8  12   8      395.13      378.19     47.71 o 
  -7  12   8      875.11      978.35     55.86 o 
  -6  12   8      106.83      108.34     28.41 o 
  -5  12   8      887.52      769.21     46.74 o 
  -4  12   8     2286.92     2234.98     65.16 o 
  -3  12   8      215.72      222.62     25.06 o 
  -2  12   8       16.05       13.50     13.87 o 
  -1  12   8     1827.23     1737.44     50.37 o 
   0  12   8      758.68      822.28     39.34 o 
   1  12   8     1195.14     1214.70     56.09 o 
   2  12   8     1478.15     1286.81     58.75 o 
   3  12   8      648.99      634.14     44.72 o 
   4  12   8       37.79       40.76     25.03 o 
   5  12   8     1448.43     1486.76     69.59 o 
   6  12   8     1171.85     1090.30     62.28 o 
   7  12   8      143.31      147.54     33.64 o 
  -8  13   8        2.41      -12.22     22.30 o 
  -7  13   8      162.61      138.59     33.22 o 
  -6  13   8       17.12       10.99     21.55 o 
  -5  13   8       45.48       67.32     25.39 o 
  -4  13   8      140.79      150.08     26.77 o 
  -3  13   8      299.99      288.90     25.59 o 
  -2  13   8     1498.11     1428.95     46.92 o 
  -1  13   8       29.66       21.86     17.30 o 
   0  13   8       58.86       37.62     22.81 o 
   1  13   8       11.78       22.78     24.34 o 
   2  13   8       64.39       74.90     26.43 o 
   3  13   8       25.04       26.43     23.25 o 
   4  13   8       96.00      122.56     31.93 o 
   5  13   8       99.61       86.54     28.71 o 
   6  13   8       68.04       95.88     28.51 o 
  -7  14   8      655.92      695.74     50.57 o 
  -6  14   8        0.81       -0.43     22.20 o 
  -5  14   8      627.23      630.23     46.05 o 
  -4  14   8      334.04      297.04     31.52 o 
  -3  14   8      194.66      192.87     30.42 o 
  -2  14   8      273.04      301.49     28.91 o 
  -1  14   8     1422.43     1346.94     52.64 o 
   0  14   8      560.31      579.02     42.86 o 
   1  14   8       60.70       79.45     32.41 o 
   2  14   8     1008.81     1101.73     59.25 o 
   3  14   8      503.81      504.82     48.61 o 
   4  14   8       29.52       29.29     23.95 o 
   5  14   8      839.98      878.07     57.80 o 
  -5  15   8      153.07      152.55     33.76 o 
  -4  15   8        5.41       25.00     21.62 o 
  -3  15   8      493.77      486.76     42.13 o 
  -2  15   8      615.53      554.21     43.69 o 
  -1  15   8       13.74       11.55     21.72 o 
   0  15   8      175.20      210.14     36.23 o 
   1  15   8      484.02      502.68     50.62 o 
   2  15   8      222.21      276.87     41.98 o 
   3  15   8       57.86       69.97     27.41 o 
   4  15   8       97.70       95.37     30.36 o 
  -4  16   8      355.57      346.33     46.84 o 
  -3  16   8       17.75       21.26     24.22 o 
  -2  16   8      453.89      426.08     41.28 o 
  -1  16   8      544.09      584.46     54.47 o 
   0  16   8      201.17      197.69     42.63 o 
   1  16   8       16.10       29.47     29.70 o 
   2  16   8      317.99      351.07     50.34 o 
   3  16   8      177.19      235.56     39.61 o 
 -11   1   9      263.22      237.21     39.41 o 
 -10   1   9     1152.55     1108.27     58.66 o 
  -9   1   9      928.69      896.24     50.59 o 
  -8   1   9      351.67      311.11     35.84 o 
  -7   1   9      368.79      379.17     32.83 o 
  -6   1   9     5138.03     4958.65     97.11 o 
  -5   1   9     7945.98     7977.39    131.14 o 
  -4   1   9     2250.60     2254.16     60.69 o 
  -3   1   9    12372.95    13676.58     98.66 o 
  -2   1   9    12888.43    13585.54    138.70 o 
  -1   1   9       59.98       83.41     11.82 o 
   0   1   9     9406.60     9926.77    142.29 o 
   1   1   9     5971.79     6240.14    109.51 o 
   2   1   9       64.74       56.70     12.06 o 
   3   1   9     3811.48     3823.96    114.35 o 
   4   1   9     3573.76     3416.05     84.18 o 
   5   1   9      990.30     1039.63     33.60 o 
   6   1   9      688.92      653.29     34.33 o 
   7   1   9     1893.30     1889.68     72.97 o 
   8   1   9      744.70      745.13     47.56 o 
   9   1   9        0.00        6.64     22.94 o 
  10   1   9      766.44      797.78     54.59 o 
 -11   2   9      208.93      183.55     36.20 o 
 -10   2   9       25.22       20.52     22.49 o 
  -9   2   9       52.38       19.96     20.46 o 
  -8   2   9      103.34      107.43     25.70 o 
  -7   2   9      355.23      341.84     31.57 o 
  -6   2   9        3.78       27.93     17.20 o 
  -5   2   9        0.47        8.12      9.43 o 
  -4   2   9     3855.46     4183.74     63.89 o 
  -3   2   9    11150.26    12252.15    176.76 o 
  -2   2   9     2192.36     2103.67     33.98 o 
  -1   2   9     3509.82     4079.84     51.65 o 
   0   2   9       77.35       64.32     12.18 o 
   1   2   9     2477.74     2635.11     45.14 o 
   2   2   9      796.12      761.77     26.16 o 
   3   2   9      633.23      667.14     25.50 o 
   4   2   9      419.20      327.17     20.07 o 
   5   2   9      252.19      256.68     24.60 o 
   6   2   9      962.75      807.25     38.53 o 
   7   2   9     1078.50     1020.12     49.50 o 
   8   2   9      132.40      108.41     29.25 o 
   9   2   9      785.26      712.47     50.63 o 
  10   2   9        0.97       25.47     29.95 o 
 -11   3   9       22.76       50.46     25.79 o 
 -10   3   9     1061.88     1022.64     57.16 o 
  -9   3   9     2111.28     1920.27     71.96 o 
  -8   3   9     1083.81     1043.51     51.75 o 
  -7   3   9     1792.64     1805.25     63.63 o 
  -6   3   9     3148.42     3298.23     92.72 o 
  -5   3   9      211.75      194.49     18.45 o 
  -4   3   9      185.47      196.85     18.23 o 
  -3   3   9     4988.25     5255.67     88.62 o 
  -2   3   9     1464.59     1520.16     31.13 o 
  -1   3   9      195.65      244.30     15.11 o 
   0   3   9     2790.01     2773.96     45.69 o 
   1   3   9     5165.27     4792.88     60.98 o 
   2   3   9     3130.89     2745.09     47.39 o 
   3   3   9     1161.09     1135.96     31.76 o 
   4   3   9     7394.37     7112.97     90.31 o 
   5   3   9      167.44      192.92     23.15 o 
   6   3   9      842.95      792.10     38.62 o 
   7   3   9     1245.96     1140.27     46.88 o 
   8   3   9      428.84      433.88     33.22 o 
   9   3   9       55.86       53.16     31.61 o 
  10   3   9      213.14      215.83     44.55 o 
 -11   4   9      855.71      870.65     56.06 o 
 -10   4   9      511.08      408.64     39.94 o 
  -9   4   9      511.49      512.23     41.48 o 
  -8   4   9     1878.99     1715.17     91.35 o 
  -7   4   9      711.78      704.96     42.48 o 
  -6   4   9      270.30      317.96     23.78 o 
  -5   4   9     3210.78     3290.62     88.74 o 
  -4   4   9     5295.98     5014.91    119.97 o 
  -3   4   9      185.03      176.61     13.56 o 
  -2   4   9     2730.35     2434.62     41.61 o 
  -1   4   9     3379.79     3581.76     66.94 o 
   0   4   9      755.50      689.33     24.49 o 
   1   4   9     1782.63     1931.85     43.58 o 
   2   4   9     4421.33     4611.75     61.09 o 
   3   4   9     1818.68     1734.92     37.97 o 
   4   4   9      395.22      401.05     27.16 o 
   5   4   9     1034.07     1090.47     42.56 o 
   6   4   9     4807.15     4963.55     90.28 o 
   7   4   9       78.34       86.55     22.52 o 
   8   4   9      562.64      536.68     62.56 o 
   9   4   9      553.79      504.74     52.31 o 
  10   4   9       90.34       60.94     31.50 o 
 -11   5   9       14.38        1.95     23.22 o 
 -10   5   9      203.72      195.00     36.43 o 
  -9   5   9      574.57      540.63     43.04 o 
  -8   5   9      211.49      210.96     33.89 o 
  -7   5   9        1.66        9.21     16.13 o 
  -6   5   9      404.66      375.60     26.25 o 
  -5   5   9      164.99      175.12     21.00 o 
  -4   5   9      628.16      634.05     22.80 o 
  -3   5   9     2667.60     2404.09     64.85 o 
  -2   5   9        8.37       31.90     10.22 o 
  -1   5   9      101.53      116.22     14.40 o 
   0   5   9      552.26      566.69     23.25 o 
   1   5   9     1146.64      977.04     29.51 o 
   2   5   9      228.74      209.84     17.59 o 
   3   5   9        0.23        1.15     13.37 o 
   4   5   9      352.88      388.56     27.04 o 
   5   5   9       98.18       95.96     20.96 o 
   6   5   9      303.67      349.17     28.88 o 
   7   5   9      777.29      727.43     46.39 o 
   8   5   9       52.87       59.33     25.18 o 
   9   5   9        0.01        9.24     22.52 o 
 -11   6   9      829.82      910.71     66.54 o 
 -10   6   9      510.36      486.35     42.60 o 
  -9   6   9      535.13      539.43     73.91 o 
  -8   6   9     4409.74     4418.57    114.56 o 
  -7   6   9     1454.20     1410.26     61.40 o 
  -6   6   9        1.72       -4.77     14.05 o 
  -5   6   9     3429.60     3477.53    135.36 o 
  -4   6   9      585.06      567.44     24.43 o 
  -3   6   9       62.05       74.41     14.04 o 
  -2   6   9     1307.74     1255.28     33.80 o 
  -1   6   9     6079.46     5771.38    107.64 o 
   0   6   9     2488.78     2399.90     46.33 o 
   1   6   9      389.77      410.86     21.02 o 
   2   6   9     9679.16     9594.22    168.38 o 
   3   6   9     3908.49     4008.50     86.59 o 
   4   6   9      119.27      135.17     21.91 o 
   5   6   9     1654.77     1502.53     59.97 o 
   6   6   9     2195.11     2095.94     73.11 o 
   7   6   9        7.23       13.83     21.05 o 
   8   6   9      509.77      580.20     45.36 o 
   9   6   9      712.26      769.39     52.89 o 
 -10   7   9        4.02       -0.14     22.60 o 
  -9   7   9       94.95       99.63     28.75 o 
  -8   7   9       73.42       99.93     28.74 o 
  -7   7   9      764.37      841.47     40.55 o 
  -6   7   9       71.24       86.70     20.48 o 
  -5   7   9     1611.09     1505.51     61.41 o 
  -4   7   9       28.22       13.14     11.54 o 
  -3   7   9       79.16      100.07     16.09 o 
  -2   7   9       31.92       38.00     13.02 o 
  -1   7   9      270.97      267.23     20.70 o 
   0   7   9       78.05      113.67     16.16 o 
   1   7   9        9.67       16.64     10.67 o 
   2   7   9      271.44      239.35     22.35 o 
   3   7   9      116.94      183.17     22.69 o 
   4   7   9      941.35      922.38     47.64 o 
   5   7   9      191.47      181.61     31.54 o 
   6   7   9       74.32       90.61     26.30 o 
   7   7   9       14.17       36.75     22.82 o 
   8   7   9       17.12       26.16     24.95 o 
   9   7   9       18.55       61.65     27.25 o 
 -10   8   9        0.54        0.34     24.40 o 
  -9   8   9       49.55       28.78     26.96 o 
  -8   8   9      643.48      665.55     39.45 o 
  -7   8   9      829.11      791.27     40.15 o 
  -6   8   9        1.32        5.14     15.64 o 
  -5   8   9     1707.28     1503.57     90.42 o 
  -4   8   9     4347.10     4315.58     92.84 o 
  -3   8   9     2287.18     2275.17     49.84 o 
  -2   8   9     4922.56     4847.42     75.15 o 
  -1   8   9     7318.11     7218.66     85.30 o 
   0   8   9      189.54      212.90     18.21 o 
   1   8   9      402.67      390.25     22.15 o 
   2   8   9     1585.45     1684.58     48.76 o 
   3   8   9     1897.32     1789.04     63.05 o 
   4   8   9       78.72      116.03     27.04 o 
   5   8   9     1065.32      938.26     51.70 o 
   6   8   9     1121.47     1059.03     56.70 o 
   7   8   9      263.64      317.89     39.30 o 
   8   8   9      366.84      364.26     40.08 o 
   9   8   9      833.73      918.25     59.49 o 
 -10   9   9      169.88      181.89     38.79 o 
  -9   9   9      240.55      248.89     44.62 o 
  -8   9   9       98.65       94.18     27.95 o 
  -7   9   9       57.12       43.22     19.96 o 
  -6   9   9      439.77      470.57     32.00 o 
  -5   9   9      253.83      304.48     27.65 o 
  -4   9   9     1115.14     1031.60     49.55 o 
  -3   9   9     2443.13     2369.41     53.18 o 
  -2   9   9      554.23      563.27     27.92 o 
  -1   9   9      436.86      398.98     23.85 o 
   0   9   9      797.71      793.44     31.28 o 
   1   9   9     1882.46     1799.25     51.28 o 
   2   9   9        0.05       -1.17     16.05 o 
   3   9   9      216.36      201.29     31.90 o 
   4   9   9      867.24      879.43     49.31 o 
   5   9   9      486.97      450.13     39.72 o 
   6   9   9       10.73       18.37     22.89 o 
   7   9   9      346.66      420.31     41.64 o 
   8   9   9       94.29      125.75     31.53 o 
  -9  10   9       62.66      109.62     34.62 o 
  -8  10   9      174.37      167.13     33.37 o 
  -7  10   9       43.52       72.41     25.55 o 
  -6  10   9       59.80       84.73     21.56 o 
  -5  10   9     1231.76     1220.25     47.66 o 
  -4  10   9     3038.85     2974.57     68.53 o 
  -3  10   9      463.33      396.47     25.58 o 
  -2  10   9      192.52      193.19     21.30 o 
  -1  10   9      764.06      691.56     30.90 o 
   0  10   9      803.09      796.80     34.91 o 
   1  10   9      679.57      667.39     41.21 o 
   2  10   9      709.78      675.56     49.56 o 
   3  10   9      175.54      176.20     31.95 o 
   4  10   9       37.94       24.22     21.31 o 
   5  10   9      496.22      524.94     43.78 o 
   6  10   9      777.52      767.53     63.36 o 
   7  10   9       85.51      112.84     30.57 o 
   8  10   9       51.86       46.34     25.96 o 
  -9  11   9      247.60      283.34     46.52 o 
  -8  11   9      182.90      214.93     37.45 o 
  -7  11   9      111.95      118.30     29.36 o 
  -6  11   9     1040.85      965.59     52.53 o 
  -5  11   9      916.69      929.11     43.76 o 
  -4  11   9      166.09      209.51     33.09 o 
  -3  11   9     2393.09     2277.45     55.86 o 
  -2  11   9     2934.43     2975.10     62.73 o 
  -1  11   9        3.11        2.75     13.44 o 
   0  11   9     2939.09     2840.63     59.33 o 
   1  11   9     2180.36     2189.98     72.17 o 
   2  11   9        9.97       42.04     22.44 o 
   3  11   9      790.88      754.62     47.78 o 
   4  11   9     1353.60     1358.56     63.81 o 
   5  11   9      494.34      521.29     46.49 o 
   6  11   9        5.42       29.11     24.35 o 
   7  11   9      493.97      427.07     43.45 o 
  -8  12   9      182.91      194.71     42.24 o 
  -7  12   9       64.96       63.02     32.01 o 
  -6  12   9      138.33      111.35     33.99 o 
  -5  12   9      303.03      297.05     38.75 o 
  -4  12   9        0.12       20.46     23.73 o 
  -3  12   9      341.25      347.36     26.35 o 
  -2  12   9      340.73      325.96     25.15 o 
  -1  12   9      301.70      291.82     24.97 o 
   0  12   9       22.54       18.37     20.63 o 
   1  12   9        8.23       -5.21     18.66 o 
   2  12   9       83.14      108.01     29.26 o 
   3  12   9      429.08      435.37     40.53 o 
   4  12   9      112.91      115.15     30.96 o 
   5  12   9      190.88      194.29     37.40 o 
   6  12   9       69.03       60.02     26.95 o 
  -7  13   9      437.35      499.87     44.38 o 
  -6  13   9     1339.96     1366.52     65.44 o 
  -5  13   9      214.11      225.16     35.44 o 
  -4  13   9      202.97      201.16     35.34 o 
  -3  13   9     1953.23     1897.96     73.10 o 
  -2  13   9     1222.39     1180.65     44.22 o 
  -1  13   9      138.22      141.15     26.36 o 
   0  13   9      571.60      650.51     44.84 o 
   1  13   9     1149.73     1083.87     56.93 o 
   2  13   9      340.74      355.77     44.14 o 
   3  13   9      870.86      895.33     55.55 o 
   4  13   9     2183.25     2220.34     85.01 o 
   5  13   9      259.43      278.67     42.79 o 
   6  13   9       75.96       83.93     29.68 o 
  -6  14   9       85.98      109.51     30.35 o 
  -5  14   9       22.32       28.55     24.11 o 
  -4  14   9      311.37      316.21     38.93 o 
  -3  14   9       75.54      114.84     36.75 o 
  -2  14   9       65.91       91.96     24.91 o 
  -1  14   9      563.07      562.54     43.37 o 
   0  14   9      238.15      284.51     36.98 o 
   1  14   9      235.27      238.24     37.84 o 
   2  14   9      114.74      117.60     31.80 o 
   3  14   9       44.49       53.81     26.95 o 
   4  14   9        3.71       -4.43     20.02 o 
   5  14   9        1.74       15.89     22.74 o 
  -5  15   9       94.19      104.08     31.84 o 
  -4  15   9      388.19      362.07     39.92 o 
  -3  15   9      512.50      510.71     43.46 o 
  -2  15   9      111.13      105.58     28.43 o 
  -1  15   9        1.16       13.67     21.19 o 
   0  15   9      355.44      333.78     39.40 o 
   1  15   9     1231.02     1191.29     63.90 o 
   2  15   9       87.91       99.16     30.33 o 
   3  15   9      459.79      459.57     44.39 o 
  -3  16   9        3.55       24.35     27.75 o 
  -2  16   9       59.71      102.66     33.75 o 
  -1  16   9      409.91      362.99     53.91 o 
   0  16   9      166.92      230.89     38.76 o 
   1  16   9       56.80       42.07     26.30 o 
   2  16   9      481.22      479.73     45.56 o 
 -11   0  10     2339.58     2372.19    125.81 o 
 -10   0  10      377.49      359.10     53.77 o 
  -9   0  10      288.87      341.21     49.97 o 
  -8   0  10      787.62      703.80     63.16 o 
  -7   0  10     1967.37     1848.24     92.60 o 
  -6   0  10      604.17      699.30     58.16 o 
  -5   0  10     1053.17      940.69     62.07 o 
  -4   0  10     3718.40     3780.45    114.28 o 
  -3   0  10      635.67      694.32     50.47 o 
  -2   0  10    11443.49    11906.53    116.53 o 
  -1   0  10    49560.50    54795.70   1394.92 o 
   0   0  10     6774.28     6650.04    272.90 o 
   1   0  10     3391.64     3602.75    129.03 o 
   2   0  10     2675.87     2332.80     75.49 o 
   3   0  10     1202.61     1205.26     49.47 o 
   4   0  10        5.61       30.77     17.78 o 
   5   0  10     1030.40     1163.98     52.79 o 
   6   0  10      459.60      424.81     51.11 o 
   7   0  10      203.73      203.33     48.84 o 
   8   0  10      583.43      559.32     61.96 o 
   9   0  10     1393.74     1381.26     95.16 o 
 -11   1  10       33.34       15.80     23.29 o 
 -10   1  10       24.11       23.04     23.56 o 
  -9   1  10        1.52        8.96     20.26 o 
  -8   1  10        6.19        6.41     17.20 o 
  -7   1  10       13.23       23.40     18.75 o 
  -6   1  10      182.72      192.92     29.88 o 
  -5   1  10      481.22      458.25     32.88 o 
  -4   1  10      146.09      170.58     26.50 o 
  -3   1  10     4017.76     4208.85     62.78 o 
  -2   1  10      832.94      763.84     22.83 o 
  -1   1  10       29.28       54.35     12.97 o 
   0   1  10      997.72      748.20     25.83 o 
   1   1  10     1464.72     1446.51     35.72 o 
   2   1  10     1046.69      970.76     30.85 o 
   3   1  10      895.94      923.80     31.08 o 
   4   1  10       14.87       19.51     12.00 o 
   5   1  10       74.03      119.82     18.61 o 
   6   1  10       70.41       72.03     20.02 o 
   7   1  10       77.01       84.06     26.21 o 
   8   1  10       87.48       58.77     26.75 o 
   9   1  10        3.73        0.59     23.75 o 
 -11   2  10     1224.87     1186.79     64.47 o 
 -10   2  10      387.31      389.90     39.84 o 
  -9   2  10      327.91      329.50     35.20 o 
  -8   2  10     1694.16     1734.07     67.09 o 
  -7   2  10     3006.80     2851.83     83.17 o 
  -6   2  10      170.23      177.65     28.88 o 
  -5   2  10      819.52      790.11     41.07 o 
  -4   2  10     5802.19     6216.10    119.01 o 
  -3   2  10      297.27      362.23     21.09 o 
  -2   2  10     9192.56     9671.83     78.33 o 
  -1   2  10     8719.79     8854.79    100.09 o 
   0   2  10     2883.35     3210.79     50.90 o 
   1   2  10      840.14      712.94     26.19 o 
   2   2  10     4686.21     4851.98     80.87 o 
   3   2  10     1187.27     1076.93     33.49 o 
   4   2  10       64.26      104.81     16.17 o 
   5   2  10      922.83      834.63     38.78 o 
   6   2  10      904.87      918.19     41.85 o 
   7   2  10       62.97       53.60     20.21 o 
   8   2  10      891.52      819.72     51.55 o 
   9   2  10      453.33      448.66     50.86 o 
 -11   3  10       54.32       75.67     28.18 o 
 -10   3  10       96.80      112.85     30.10 o 
  -9   3  10      582.23      515.75     41.61 o 
  -8   3  10       17.35       19.93     18.97 o 
  -7   3  10      162.44      153.65     29.07 o 
  -6   3  10      404.83      453.54     34.89 o 
  -5   3  10      526.60      539.89     26.09 o 
  -4   3  10     1412.43     1465.27     52.32 o 
  -3   3  10     4769.39     5054.08     78.65 o 
  -2   3  10     4158.95     4477.53     96.17 o 
  -1   3  10       73.32      117.50     14.67 o 
   0   3  10     2696.01     2622.13     46.83 o 
   1   3  10      864.30      718.84     26.56 o 
   2   3  10       24.81       21.92     12.52 o 
   3   3  10     1893.64     1943.85     43.23 o 
   4   3  10     1791.77     1859.98     57.68 o 
   5   3  10     1258.50      973.63     49.31 o 
   6   3  10      104.27       88.56     22.24 o 
   7   3  10      695.23      685.31     38.89 o 
   8   3  10      241.55      319.12     50.63 o 
   9   3  10       13.17       16.74     27.15 o 
 -11   4  10      213.00      211.75     39.04 o 
 -10   4  10      551.83      523.07     44.93 o 
  -9   4  10       89.64      118.24     30.31 o 
  -8   4  10     2311.66     2110.77     74.06 o 
  -7   4  10     1059.22     1020.73     51.46 o 
  -6   4  10       55.72       35.51     20.48 o 
  -5   4  10     1381.01     1425.81     43.05 o 
  -4   4  10      866.82      922.80     34.76 o 
  -3   4  10     2535.17     2523.25     53.91 o 
  -2   4  10      202.75      242.88     17.69 o 
  -1   4  10       76.37       60.32     12.29 o 
   0   4  10       64.85       75.06     13.46 o 
   1   4  10        7.90       16.62     11.55 o 
   2   4  10     2636.46     2576.30     48.73 o 
   3   4  10     1280.73     1295.26     35.21 o 
   4   4  10       13.42        3.22     15.05 o 
   5   4  10      544.74      439.78     30.76 o 
   6   4  10      839.31      823.68     40.74 o 
   7   4  10       24.67       31.62     21.90 o 
   8   4  10      455.28      470.68     42.01 o 
   9   4  10       59.67       86.54     34.88 o 
 -11   5  10        0.85       -2.14     21.72 o 
 -10   5  10      664.05      628.69     53.43 o 
  -9   5  10     1630.78     1511.32     78.24 o 
  -8   5  10      133.52      161.93     31.88 o 
  -7   5  10     2014.65     2104.16     71.22 o 
  -6   5  10     5526.35     5295.57    282.32 o 
  -5   5  10       61.61       72.29     17.82 o 
  -4   5  10      290.07      260.64     21.66 o 
  -3   5  10     1501.92     1490.23     34.88 o 
  -2   5  10     4009.59     4252.63     59.65 o 
  -1   5  10      220.95      238.05     18.77 o 
   0   5  10     1713.95     1730.89     40.33 o 
   1   5  10      989.76      944.47     30.83 o 
   2   5  10      656.87      675.89     29.21 o 
   3   5  10      784.32      728.97     34.60 o 
   4   5  10     5950.69     6013.94    121.69 o 
   5   5  10     1975.45     1811.42     55.82 o 
   6   5  10      496.68      516.42     39.74 o 
   7   5  10      991.86      930.57     53.38 o 
   8   5  10      508.73      561.44     45.83 o 
   9   5  10       42.92       62.02     31.30 o 
 -10   6  10       23.08       14.91     22.83 o 
  -9   6  10       88.99      122.67     31.54 o 
  -8   6  10       68.99       83.30     26.96 o 
  -7   6  10       72.08       99.63     26.56 o 
  -6   6  10       24.75       46.90     18.25 o 
  -5   6  10        3.72       10.53     14.25 o 
  -4   6  10      511.30      498.43     28.84 o 
  -3   6  10       21.50       28.16     12.18 o 
  -2   6  10      456.14      491.48     25.78 o 
  -1   6  10     1126.14     1028.26     32.36 o 
   0   6  10      283.43      294.96     19.20 o 
   1   6  10      257.92      257.88     18.72 o 
   2   6  10        2.85        5.07     10.01 o 
   3   6  10       56.17       39.55     19.66 o 
   4   6  10        0.01        5.14     15.31 o 
   5   6  10       85.37       68.53     23.28 o 
   6   6  10       57.16       56.41     23.65 o 
   7   6  10       46.00       33.51     25.14 o 
   8   6  10        6.74        9.10     22.18 o 
   9   6  10       87.73      104.94     30.15 o 
 -10   7  10      609.63      588.60     54.51 o 
  -9   7  10     1122.23     1115.35     59.91 o 
  -8   7  10       15.14       11.32     22.27 o 
  -7   7  10     1276.63     1184.90     56.40 o 
  -6   7  10     3812.69     3778.97     93.56 o 
  -5   7  10     4066.24     3974.49    146.76 o 
  -4   7  10       46.22       31.41     15.34 o 
  -3   7  10     4498.52     4543.50    101.41 o 
  -2   7  10     3310.32     3298.68     57.89 o 
  -1   7  10        2.77       -2.02     10.28 o 
   0   7  10     1741.53     1737.61     42.79 o 
   1   7  10     2410.26     2223.22     62.41 o 
   2   7  10        2.28      -10.19     13.04 o 
   3   7  10     1878.10     1967.59     55.37 o 
   4   7  10     2411.67     2340.93     94.71 o 
   5   7  10     1040.66     1117.92     55.27 o 
   6   7  10       41.92       36.90     24.12 o 
   7   7  10     1509.96     1488.53     68.39 o 
   8   7  10      410.90      375.69     40.73 o 
 -10   8  10        3.01        2.29     23.50 o 
  -9   8  10      108.51      120.90     36.07 o 
  -8   8  10      612.74      575.97     44.13 o 
  -7   8  10      912.78      862.84     49.69 o 
  -6   8  10      103.18      109.89     23.33 o 
  -5   8  10     1341.31     1250.43     47.23 o 
  -4   8  10     1478.57     1531.91     50.56 o 
  -3   8  10        1.28        4.53     13.38 o 
  -2   8  10      346.17      337.76     22.89 o 
  -1   8  10      146.56      141.21     19.15 o 
   0   8  10      210.07      194.79     19.09 o 
   1   8  10       17.49       26.03     12.68 o 
   2   8  10      158.66      160.51     23.53 o 
   3   8  10      573.23      517.54     38.54 o 
   4   8  10        6.30       10.34     20.02 o 
   5   8  10      844.95      851.37     50.84 o 
   6   8  10      443.77      424.96     40.55 o 
   7   8  10       19.91       11.95     22.57 o 
   8   8  10      102.65      135.55     38.53 o 
  -9   9  10      189.94      172.36     39.42 o 
  -8   9  10       37.27       36.97     27.03 o 
  -7   9  10      604.70      627.29     38.73 o 
  -6   9  10     1038.54      868.84     41.94 o 
  -5   9  10     1523.26     1537.55     53.01 o 
  -4   9  10       83.12       86.70     23.71 o 
  -3   9  10     3650.00     3559.49     80.76 o 
  -2   9  10     4069.17     4145.25     70.10 o 
  -1   9  10      706.92      601.53     31.69 o 
   0   9  10     1849.59     1849.57     47.15 o 
   1   9  10     2070.93     1968.47     55.47 o 
   2   9  10      437.56      488.51     36.81 o 
   3   9  10     1368.92     1384.37     60.07 o 
   4   9  10      692.34      723.20     47.31 o 
   5   9  10      208.49      288.98     39.37 o 
   6   9  10        7.54       -8.35     21.27 o 
   7   9  10      530.56      526.83     45.76 o 
   8   9  10      366.66      397.26     42.86 o 
  -9  10  10       31.45       57.77     29.07 o 
  -8  10  10      292.33      300.19     45.14 o 
  -7  10  10      938.47      991.97     54.85 o 
  -6  10  10      137.32      149.54     27.18 o 
  -5  10  10     1071.51     1073.40     46.34 o 
  -4  10  10     2146.18     1928.90     66.97 o 
  -3  10  10      416.06      388.15     25.82 o 
  -2  10  10      292.58      275.04     22.63 o 
  -1  10  10     3160.07     3111.92     62.80 o 
   0  10  10       60.41       68.35     16.99 o 
   1  10  10      452.84      491.51     36.99 o 
   2  10  10      933.00      885.74     48.88 o 
   3  10  10      805.57      893.77     51.07 o 
   4  10  10      130.53      161.42     32.58 o 
   5  10  10      986.05      951.11     56.52 o 
   6  10  10      268.20      274.80     40.10 o 
   7  10  10       23.20       23.87     24.13 o 
  -8  11  10        2.23      -20.57     20.57 o 
  -7  11  10      371.34      372.88     38.67 o 
  -6  11  10      412.42      452.06     39.36 o 
  -5  11  10        7.04        2.47     18.03 o 
  -4  11  10      194.30      224.78     34.51 o 
  -3  11  10        0.99        6.91     16.58 o 
  -2  11  10      529.59      508.81     29.54 o 
  -1  11  10       93.78      123.70     23.61 o 
   0  11  10      465.62      516.26     38.36 o 
   1  11  10       17.75        2.45     19.85 o 
   2  11  10      118.71      131.60     30.15 o 
   3  11  10      127.44      123.86     31.12 o 
   4  11  10      568.42      607.92     46.64 o 
   5  11  10       83.04       71.68     27.78 o 
   6  11  10       29.57       24.28     22.86 o 
   7  11  10       53.80       78.46     29.91 o 
  -7  12  10      412.55      375.29     39.55 o 
  -6  12  10        0.01       18.84     22.72 o 
  -5  12  10      606.78      564.73     43.97 o 
  -4  12  10     1776.14     1845.39     69.74 o 
  -3  12  10        6.74       24.93     22.22 o 
  -2  12  10     2079.82     2147.68     57.00 o 
  -1  12  10     1625.39     1583.00     54.95 o 
   0  12  10      941.14      878.77     49.71 o 
   1  12  10      166.37      176.57     33.26 o 
   2  12  10     1919.28     2154.35     80.06 o 
   3  12  10      460.46      435.41     41.63 o 
   4  12  10       40.01       33.42     25.09 o 
   5  12  10      633.65      603.84     48.37 o 
   6  12  10      564.20      602.99     49.23 o 
  -7  13  10      103.52      113.80     30.65 o 
  -6  13  10       27.01       21.95     23.99 o 
  -5  13  10       46.52       31.81     24.69 o 
  -4  13  10       26.76       32.94     23.14 o 
  -3  13  10      142.38      150.89     27.67 o 
  -2  13  10      968.93      946.50     45.98 o 
  -1  13  10        0.47        9.63     21.26 o 
   0  13  10      495.51      533.38     41.96 o 
   1  13  10        3.21      -11.08     19.61 o 
   2  13  10      127.21      116.46     31.20 o 
   3  13  10        4.93        7.05     23.18 o 
   4  13  10       69.08       43.11     27.00 o 
   5  13  10        3.25       36.13     23.20 o 
  -6  14  10       49.28       70.19     28.13 o 
  -5  14  10     1205.49     1217.72     63.44 o 
  -4  14  10      553.32      578.06     44.95 o 
  -3  14  10       43.05       54.38     28.40 o 
  -2  14  10      492.36      492.46     36.92 o 
  -1  14  10      524.72      584.52     44.98 o 
   0  14  10      386.90      404.62     39.71 o 
   1  14  10        8.25        6.93     21.36 o 
   2  14  10      886.45      929.21     57.29 o 
   3  14  10      753.91      792.68     54.55 o 
   4  14  10        1.41       14.79     23.04 o 
  -4  15  10      158.94      180.60     41.01 o 
  -3  15  10      198.55      220.98     43.27 o 
  -2  15  10      235.41      224.65     44.11 o 
  -1  15  10       24.62       36.20     25.68 o 
   0  15  10      292.46      320.59     40.44 o 
   1  15  10      290.80      331.96     41.25 o 
   2  15  10      276.91      307.65     42.10 o 
  -1  16  10      471.84      461.69     49.56 o 
 -11   1  11       76.21       63.67     27.11 o 
 -10   1  11     1056.93     1029.27     59.01 o 
  -9   1  11     1124.55     1112.61     58.85 o 
  -8   1  11       38.75       59.18     22.87 o 
  -7   1  11      764.94      726.86     44.09 o 
  -6   1  11      830.25      756.98     43.29 o 
  -5   1  11      656.28      623.16     38.89 o 
  -4   1  11      763.54      711.34     38.87 o 
  -3   1  11     9773.68    10144.10    111.31 o 
  -2   1  11     2442.97     2582.71     41.78 o 
  -1   1  11      220.40      262.93     17.53 o 
   0   1  11     4102.03     3557.83     55.89 o 
   1   1  11     3939.09     3838.09     60.02 o 
   2   1  11       49.95       85.16     15.61 o 
   3   1  11     3773.95     3629.62     69.78 o 
   4   1  11      247.29      257.02     20.71 o 
   5   1  11      776.52      828.47     38.55 o 
   6   1  11      707.96      641.57     42.91 o 
   7   1  11      885.90      872.40     51.45 o 
   8   1  11      365.29      355.97     39.18 o 
   9   1  11      146.34      140.46     34.10 o 
 -11   2  11      155.83      194.82     36.41 o 
 -10   2  11        1.44       12.89     22.10 o 
  -9   2  11      265.14      261.85     37.40 o 
  -8   2  11      249.85      216.67     34.86 o 
  -7   2  11      275.32      327.67     33.11 o 
  -6   2  11       39.34       29.55     19.62 o 
  -5   2  11     1159.70     1129.10     59.96 o 
  -4   2  11      326.39      313.06     28.79 o 
  -3   2  11      601.26      521.73     25.55 o 
  -2   2  11      800.93      689.19     23.73 o 
  -1   2  11     6267.13     6831.87     74.17 o 
   0   2  11      259.25      319.95     19.64 o 
   1   2  11     4296.29     4491.53     65.09 o 
   2   2  11      760.68      735.39     29.03 o 
   3   2  11      105.36       91.21     16.70 o 
   4   2  11       12.63       43.74     17.31 o 
   5   2  11      445.72      409.37     30.13 o 
   6   2  11      397.82      387.90     30.34 o 
   7   2  11        6.62       21.71     22.47 o 
   8   2  11       50.01       40.55     26.39 o 
   9   2  11      152.53      125.01     38.53 o 
 -11   3  11       14.81       25.98     23.81 o 
 -10   3  11      449.12      416.30     40.85 o 
  -9   3  11      618.20      575.46     44.99 o 
  -8   3  11      160.22      159.92     32.23 o 
  -7   3  11      931.74      846.59     48.19 o 
  -6   3  11     4983.17     4879.40    144.51 o 
  -5   3  11       67.04       65.72     21.39 o 
  -4   3  11     4308.90     4019.31     99.79 o 
  -3   3  11     1336.24     1284.19     39.24 o 
  -2   3  11      120.66      120.68     14.49 o 
  -1   3  11      123.84       93.46     14.72 o 
   0   3  11     1293.62     1389.70     36.65 o 
   1   3  11      848.15      833.55     29.83 o 
   2   3  11      173.84      159.73     19.25 o 
   3   3  11        4.56        7.29     12.14 o 
   4   3  11     2547.81     2440.66     88.85 o 
   5   3  11      303.85      380.61     29.57 o 
   6   3  11      459.17      469.15     33.31 o 
   7   3  11      699.42      681.13     40.50 o 
   8   3  11       71.53       79.21     33.45 o 
   9   3  11       63.14       73.90     33.08 o 
 -10   4  11      116.64      111.77     29.97 o 
  -9   4  11      103.49       94.29     27.03 o 
  -8   4  11     1880.56     1940.98     73.43 o 
  -7   4  11      890.31      909.81     50.29 o 
  -6   4  11      153.34      168.45     30.60 o 
  -5   4  11     2462.24     2294.90     70.40 o 
  -4   4  11     1261.00     1337.57     43.45 o 
  -3   4  11      136.48      127.38     18.87 o 
  -2   4  11     5463.80     5714.35    104.06 o 
  -1   4  11     3201.10     3046.72     52.47 o 
   0   4  11      263.44      221.99     17.59 o 
   1   4  11       69.47       60.45     14.01 o 
   2   4  11     3396.31     3253.10     57.42 o 
   3   4  11     1413.27     1381.68     46.86 o 
   4   4  11       53.61       36.86     17.92 o 
   5   4  11     1502.14     1318.88     52.94 o 
   6   4  11     1978.99     1995.17     65.52 o 
   7   4  11        5.01       -0.01     21.09 o 
   8   4  11      557.28      571.10     54.96 o 
   9   4  11      346.96      328.07     50.03 o 
 -10   5  11       54.84       70.39     27.43 o 
  -9   5  11      174.94      176.27     34.13 o 
  -8   5  11        2.76        7.99     20.90 o 
  -7   5  11      145.61      162.42     30.73 o 
  -6   5  11      315.96      319.01     34.36 o 
  -5   5  11       91.61      134.34     27.25 o 
  -4   5  11     1229.98     1214.02     42.19 o 
  -3   5  11     1295.26     1300.50     42.75 o 
  -2   5  11      267.96      229.67     18.08 o 
  -1   5  11      396.44      389.71     21.54 o 
   0   5  11      218.47      197.51     17.25 o 
   1   5  11      482.55      400.40     22.37 o 
   2   5  11      173.27      201.95     20.97 o 
   3   5  11       53.18       42.50     17.16 o 
   4   5  11      217.67      214.69     28.17 o 
   5   5  11       52.16       69.91     21.75 o 
   6   5  11       60.30       81.70     26.96 o 
   7   5  11      169.68      243.32     36.45 o 
   8   5  11       52.11       65.90     27.43 o 
 -10   6  11      252.72      227.40     38.84 o 
  -9   6  11      131.13      128.41     31.73 o 
  -8   6  11     2367.50     2341.89     81.21 o 
  -7   6  11     1257.01     1246.93     58.60 o 
  -6   6  11      283.13      235.96     33.32 o 
  -5   6  11     2539.74     2611.53     67.42 o 
  -4   6  11     1404.42     1390.18     66.15 o 
  -3   6  11       38.78       65.96     19.90 o 
  -2   6  11     2161.38     2145.52     46.55 o 
  -1   6  11     2384.59     2366.74     59.40 o 
   0   6  11      351.50      345.26     21.88 o 
   1   6  11      628.88      619.60     27.29 o 
   2   6  11     3161.75     3329.04     92.00 o 
   3   6  11      953.58     1028.94     48.81 o 
   4   6  11       75.39       77.24     21.36 o 
   5   6  11     1710.25     1592.53     64.92 o 
   6   6  11     2565.34     2453.23     83.02 o 
   7   6  11        9.17       29.10     23.42 o 
   8   6  11      483.62      480.68     43.99 o 
 -10   7  11        8.00       18.65     23.41 o 
  -9   7  11        4.19       -0.93     21.83 o 
  -8   7  11       55.80       72.92     27.47 o 
  -7   7  11        2.29       -5.86     19.60 o 
  -6   7  11      618.09      651.88     43.38 o 
  -5   7  11      667.96      647.94     35.42 o 
  -4   7  11        7.72        8.31     14.35 o 
  -3   7  11       25.96       36.63     15.89 o 
  -2   7  11      581.96      596.18     27.91 o 
  -1   7  11        0.04       14.89     11.77 o 
   0   7  11       95.23      137.09     18.84 o 
   1   7  11      535.65      525.12     26.49 o 
   2   7  11        9.52        8.81     15.58 o 
   3   7  11      135.04      167.25     25.00 o 
   4   7  11     1563.52     1453.22     61.31 o 
   5   7  11      437.24      427.56     39.17 o 
   6   7  11        1.49       -0.13     20.77 o 
   7   7  11       41.47       45.92     25.87 o 
   8   7  11       26.03       38.82     25.66 o 
  -9   8  11      199.37      216.20     42.92 o 
  -8   8  11      657.95      610.35     47.51 o 
  -7   8  11      422.94      479.14     40.86 o 
  -6   8  11        3.92       -2.17     19.22 o 
  -5   8  11      994.96     1077.78     44.89 o 
  -4   8  11     1267.05     1234.83     69.48 o 
  -3   8  11      546.09      402.49     28.76 o 
  -2   8  11      110.72      106.07     20.17 o 
  -1   8  11     4286.29     4216.34     69.88 o 
   0   8  11      725.37      757.24     31.74 o 
   1   8  11     3737.15     3766.61     76.07 o 
   2   8  11     1817.63     1823.96     55.02 o 
   3   8  11      226.05      269.75     33.22 o 
   4   8  11      591.82      561.59     42.90 o 
   5   8  11     1591.76     1643.77     69.63 o 
   6   8  11      487.60      479.29     43.09 o 
   7   8  11        7.83        3.39     22.04 o 
   8   8  11       76.53       70.59     28.23 o 
  -9   9  11      131.65      172.95     40.73 o 
  -8   9  11      107.04       84.77     33.43 o 
  -7   9  11       95.24      133.81     31.58 o 
  -6   9  11      773.95      663.15     38.37 o 
  -5   9  11      996.80      887.95     42.73 o 
  -4   9  11      197.17      205.93     26.95 o 
  -3   9  11     2275.18     2321.26     63.10 o 
  -2   9  11       89.21      138.77     21.01 o 
  -1   9  11      566.09      567.84     29.57 o 
   0   9  11        1.97        8.00     13.30 o 
   1   9  11      234.86      248.43     27.01 o 
   2   9  11      213.80      232.84     32.64 o 
   3   9  11     1293.42     1274.88     59.53 o 
   4   9  11     1768.90     1600.82     68.40 o 
   5   9  11      222.16      177.94     35.14 o 
   6   9  11       15.31       15.64     23.23 o 
   7   9  11      322.57      361.73     40.12 o 
  -8  10  11      449.63      381.39     45.46 o 
  -7  10  11       24.71       25.49     26.51 o 
  -6  10  11       20.30       22.11     19.22 o 
  -5  10  11      160.86      162.29     27.47 o 
  -4  10  11      753.74      719.13     44.03 o 
  -3  10  11      532.23      472.41     32.60 o 
  -2  10  11      173.71      214.12     24.66 o 
  -1  10  11      716.98      653.89     32.42 o 
   0  10  11       11.93       26.72     17.42 o 
   1  10  11      629.62      567.63     40.81 o 
   2  10  11     1100.27     1163.61     56.76 o 
   3  10  11      109.89      149.15     32.65 o 
   4  10  11      433.15      449.51     48.41 o 
   5  10  11      290.43      293.93     40.44 o 
   6  10  11       86.81      121.68     32.34 o 
   7  10  11       15.35       14.24     21.72 o 
  -8  11  11        0.18       13.15     25.32 o 
  -7  11  11      172.29      224.91     44.34 o 
  -6  11  11      567.69      578.77     45.35 o 
  -5  11  11      413.65      393.75     33.47 o 
  -4  11  11      233.29      228.11     35.20 o 
  -3  11  11     2630.48     2563.43     70.31 o 
  -2  11  11     1090.30     1080.91     46.59 o 
  -1  11  11       91.66       83.76     19.55 o 
   0  11  11     2110.75     2172.06     73.90 o 
   1  11  11     1876.49     1834.47     69.42 o 
   2  11  11       45.74       60.61     26.52 o 
   3  11  11     1454.64     1483.95     67.71 o 
   4  11  11      888.81      850.67     54.87 o 
   5  11  11       52.50       68.17     27.87 o 
   6  11  11      134.29      128.43     31.41 o 
  -7  12  11       36.55       55.32     30.37 o 
  -6  12  11       51.43       51.88     26.50 o 
  -5  12  11      252.36      241.02     35.88 o 
  -4  12  11      108.15      113.16     28.79 o 
  -3  12  11      118.98      161.59     28.68 o 
  -2  12  11        0.14       18.85     21.26 o 
  -1  12  11      568.34      534.01     48.25 o 
   0  12  11       19.78       30.15     21.73 o 
   1  12  11       51.54       47.95     24.27 o 
   2  12  11      220.11      243.74     36.52 o 
   3  12  11      308.94      310.83     39.77 o 
   4  12  11       11.94       28.01     24.82 o 
   5  12  11       55.81       71.42     30.51 o 
  -6  13  11     1123.76     1335.68     77.29 o 
  -5  13  11       40.16       35.43     33.66 o 
  -4  13  11      618.97      574.25     45.32 o 
  -3  13  11      809.99      838.39     44.91 o 
  -2  13  11      245.21      239.84     36.11 o 
  -1  13  11       43.45       44.90     28.25 o 
   0  13  11     1344.22     1329.69     63.36 o 
   1  13  11      916.34      939.34     55.54 o 
   2  13  11       16.74       19.03     22.60 o 
   3  13  11      373.69      357.30     40.01 o 
   4  13  11     1158.35     1182.66     65.90 o 
  -5  14  11        0.92        6.57     22.84 o 
  -4  14  11        7.48       16.69     23.29 o 
  -3  14  11       23.18       21.25     24.64 o 
  -2  14  11      191.56      268.57     47.07 o 
  -1  14  11      140.16      157.79     38.39 o 
   0  14  11        8.08        1.14     22.79 o 
   1  14  11        8.49        6.20     22.27 o 
   2  14  11       18.17       31.10     24.07 o 
   3  14  11       11.03        3.18     22.52 o 
  -3  15  11      217.19      256.17     69.59 o 
  -2  15  11       56.50       91.17     38.18 o 
  -1  15  11      161.09      195.50     44.22 o 
   0  15  11      373.32      448.32     43.66 o 
   1  15  11      416.28      420.91     43.21 o 
 -10   0  12      107.59      117.67     44.95 o 
  -9   0  12     1040.70     1109.95     84.94 o 
  -8   0  12     2481.88     2499.87    117.97 o 
  -7   0  12      596.53      500.95     56.57 o 
  -6   0  12      244.65      255.98     46.12 o 
  -5   0  12     3352.11     2792.30    255.89 o 
  -4   0  12     3157.08     3105.05    113.26 o 
  -3   0  12     1454.06     1571.79     79.21 o 
  -2   0  12     2123.39     2144.96     57.21 o 
  -1   0  12     4032.12     3396.23     77.29 o 
   0   0  12     2309.67     2553.24     70.93 o 
   1   0  12     2103.31     2266.19     69.02 o 
   2   0  12     5085.61     5204.21    152.96 o 
   3   0  12       56.51       49.99     21.90 o 
   4   0  12     2595.80     2391.23     77.13 o 
   5   0  12     6603.22     5958.08    238.30 o 
   6   0  12      714.90      766.58     68.13 o 
   7   0  12       42.42       65.45     37.72 o 
   8   0  12      234.63      277.55     59.48 o 
 -10   1  12      180.92      173.30     35.38 o 
  -9   1  12       33.59       10.34     21.00 o 
  -8   1  12      113.26       96.77     27.76 o 
  -7   1  12      197.79      168.16     30.60 o 
  -6   1  12       69.84       94.01     23.66 o 
  -5   1  12        0.00        2.81     16.85 o 
  -4   1  12      301.50      287.25     28.83 o 
  -3   1  12      337.48      299.63     28.09 o 
  -2   1  12     2273.55     2400.48     52.70 o 
  -1   1  12      234.55      358.14     20.68 o 
   0   1  12      743.28      782.29     29.36 o 
   1   1  12       65.76       30.02     13.65 o 
   2   1  12       10.41       16.37     12.99 o 
   3   1  12      438.90      484.89     26.30 o 
   4   1  12       41.15       55.02     16.63 o 
   5   1  12       32.10       57.16     21.28 o 
   6   1  12        8.86        4.21     20.19 o 
   7   1  12       13.84       -1.32     22.17 o 
   8   1  12       27.61       13.21     25.05 o 
 -10   2  12       24.49       30.49     23.13 o 
  -9   2  12      440.76      435.88     40.56 o 
  -8   2  12     2038.60     1891.91     73.81 o 
  -7   2  12     1516.92     1508.38     64.11 o 
  -6   2  12      271.39      314.49     36.84 o 
  -5   2  12     2789.58     2666.26     77.42 o 
  -4   2  12     1303.92     1287.06     53.23 o 
  -3   2  12      770.57      691.59     39.03 o 
  -2   2  12     3157.22     3188.68     61.60 o 
  -1   2  12     1870.77     1905.79     42.26 o 
   0   2  12        7.42       56.15     14.26 o 
   1   2  12      198.76      224.75     19.12 o 
   2   2  12     2725.00     2619.68     54.12 o 
   3   2  12     2029.10     2016.93     54.45 o 
   4   2  12      776.84      767.28     37.97 o 
   5   2  12     3891.62     3623.66    134.07 o 
   6   2  12      727.85      705.25     39.24 o 
   7   2  12        1.84        7.25     22.09 o 
   8   2  12      403.17      426.11     42.82 o 
 -10   3  12      365.17      372.05     44.97 o 
  -9   3  12      364.18      393.27     39.74 o 
  -8   3  12       10.39       29.57     21.81 o 
  -7   3  12     1179.35     1109.39     55.90 o 
  -6   3  12     1698.23     1446.02     60.73 o 
  -5   3  12      125.97      138.07     27.86 o 
  -4   3  12      443.05      396.37     32.39 o 
  -3   3  12     2892.00     2825.05     58.94 o 
  -2   3  12     1564.34     1683.94     46.71 o 
  -1   3  12       53.83       66.13     14.06 o 
   0   3  12     2227.52     2162.55     47.23 o 
   1   3  12     1615.52     1671.95     43.19 o 
   2   3  12      192.68      200.97     20.91 o 
   3   3  12     1369.51     1309.85     46.60 o 
   4   3  12      455.56      485.80     35.76 o 
   5   3  12       37.96       24.01     18.30 o 
   6   3  12      181.49      223.94     29.78 o 
   7   3  12      508.48      472.55     41.63 o 
   8   3  12       52.08       70.04     31.63 o 
 -10   4  12        1.99        8.80     20.22 o 
  -9   4  12       42.62       22.82     21.96 o 
  -8   4  12      543.54      558.56     44.26 o 
  -7   4  12     1204.58     1142.85     57.33 o 
  -6   4  12       29.48       33.91     21.85 o 
  -5   4  12      438.52      372.10     33.31 o 
  -4   4  12      476.48      456.72     35.50 o 
  -3   4  12      701.66      706.25     32.80 o 
  -2   4  12     3439.21     3456.14     67.65 o 
  -1   4  12      437.35      488.71     24.36 o 
   0   4  12      238.86      254.29     19.59 o 
   1   4  12       50.18       35.66     14.10 o 
   2   4  12      377.86      378.51     23.81 o 
   3   4  12     1633.16     1576.95     51.40 o 
   4   4  12       17.24       37.66     17.64 o 
   5   4  12      274.55      314.30     29.38 o 
   6   4  12      337.00      307.60     32.59 o 
   7   4  12       29.71       59.50     26.95 o 
   8   4  12      312.21      276.52     61.53 o 
 -10   5  12      241.31      324.82     40.41 o 
  -9   5  12      444.29      398.77     40.21 o 
  -8   5  12       13.12       12.21     22.05 o 
  -7   5  12      885.73      853.16     50.85 o 
  -6   5  12     4241.94     4273.98    118.02 o 
  -5   5  12      835.02      741.41     44.37 o 
  -4   5  12     4137.11     4066.52    201.21 o 
  -3   5  12     3714.19     3809.45    201.13 o 
  -2   5  12      530.08      471.65     28.26 o 
  -1   5  12      441.75      395.41     22.84 o 
   0   5  12     2348.90     2353.71     50.84 o 
   1   5  12     1980.26     1852.60     47.56 o 
   2   5  12      148.75      133.83     22.80 o 
   3   5  12      752.39      795.85     38.87 o 
   4   5  12     1681.08     1501.72     52.89 o 
   5   5  12     1526.89     1474.22     54.63 o 
   6   5  12      777.86      760.76     49.71 o 
   7   5  12     1831.46     1803.57     74.82 o 
   8   5  12       25.07       30.57     28.73 o 
 -10   6  12       22.89       19.61     24.48 o 
  -9   6  12      148.49      130.01     31.32 o 
  -8   6  12        8.03       27.12     23.31 o 
  -7   6  12       41.48       53.69     24.18 o 
  -6   6  12       38.30       52.05     23.30 o 
  -5   6  12       70.51       60.05     23.09 o 
  -4   6  12       20.76       29.02     19.00 o 
  -3   6  12       19.53       34.17     16.03 o 
  -2   6  12       26.85       21.86     14.93 o 
  -1   6  12      153.34      195.12     20.78 o 
   0   6  12      338.05      297.24     21.84 o 
   1   6  12      130.81      122.07     18.98 o 
   2   6  12      174.14      223.69     25.72 o 
   3   6  12      409.36      334.78     27.91 o 
   4   6  12       27.66       31.96     19.54 o 
   5   6  12       80.38       93.00     28.03 o 
   6   6  12        0.34       -9.50     21.45 o 
   7   6  12       15.59       49.72     26.20 o 
   8   6  12       22.47       14.91     24.35 o 
  -9   7  12      333.75      365.12     40.59 o 
  -8   7  12        1.78        1.12     21.46 o 
  -7   7  12     1934.63     1884.99     73.65 o 
  -6   7  12     2109.31     1968.47     72.56 o 
  -5   7  12      168.24      188.47     32.59 o 
  -4   7  12     1153.28     1078.88     47.53 o 
  -3   7  12     3138.62     3039.95     79.39 o 
  -2   7  12     1169.12     1107.77     44.52 o 
  -1   7  12      903.61      920.01     34.80 o 
   0   7  12     3931.72     3923.01     79.90 o 
   1   7  12     2074.38     2027.28     57.24 o 
   2   7  12       16.95       16.86     16.34 o 
   3   7  12     1974.63     1691.39     65.79 o 
   4   7  12     3141.42     3079.08     89.83 o 
   5   7  12       66.58       83.86     27.73 o 
   6   7  12      722.31      638.45     48.19 o 
   7   7  12      890.94      868.17     78.94 o 
  -9   8  12        1.12        9.44     25.03 o 
  -8   8  12      154.39      149.11     33.58 o 
  -7   8  12      470.77      495.27     42.19 o 
  -6   8  12       36.47       30.09     21.96 o 
  -5   8  12      437.14      473.07     38.37 o 
  -4   8  12      212.05      243.70     26.55 o 
  -3   8  12      500.73      485.46     37.11 o 
  -2   8  12     1049.19      930.37     41.26 o 
  -1   8  12      212.84      254.23     22.27 o 
   0   8  12        8.32       13.65     13.88 o 
   1   8  12        4.71       19.15     17.20 o 
   2   8  12      448.13      480.51     32.54 o 
   3   8  12      639.48      592.62     43.32 o 
   4   8  12        0.92      -10.62     21.19 o 
   5   8  12      313.13      259.61     40.35 o 
   6   8  12      151.23      146.17     33.41 o 
   7   8  12       13.12       10.06     23.13 o 
  -8   9  12       31.54       41.86     28.90 o 
  -7   9  12      984.40      929.08     54.64 o 
  -6   9  12      527.41      506.40     42.23 o 
  -5   9  12        3.12        6.85     16.26 o 
  -4   9  12      245.94      282.69     27.38 o 
  -3   9  12     1050.31      883.48     43.16 o 
  -2   9  12     1463.48     1386.43     50.45 o 
  -1   9  12      179.41      191.74     24.03 o 
   0   9  12     2943.26     2922.21     82.47 o 
   1   9  12     2233.94     2255.12     63.50 o 
   2   9  12       24.93        6.24     21.12 o 
   3   9  12     2735.59     2728.34     86.40 o 
   4   9  12      745.64      722.35     50.26 o 
   5   9  12      155.06      218.74     39.14 o 
   6   9  12      403.01      436.48     42.62 o 
  -8  10  12      314.72      345.81     44.84 o 
  -7  10  12      113.23      140.22     38.39 o 
  -6  10  12       28.39       32.17     23.45 o 
  -5  10  12      620.10      544.69     36.59 o 
  -4  10  12     1121.83     1078.01     47.86 o 
  -3  10  12       49.22       69.35     22.17 o 
  -2  10  12     1203.81     1219.67     48.83 o 
  -1  10  12     2442.79     2360.80     58.17 o 
   0  10  12      724.41      665.23     37.57 o 
   1  10  12     1069.20     1142.24     56.09 o 
   2  10  12     1310.22     1398.96     63.09 o 
   3  10  12      107.48       95.53     29.43 o 
   4  10  12       78.34       75.58     28.53 o 
   5  10  12      553.81      609.85     47.78 o 
   6  10  12      113.95      157.24     34.61 o 
  -7  11  12      183.51      177.27     41.20 o 
  -6  11  12      278.77      299.82     44.36 o 
  -5  11  12       89.74      127.99     27.17 o 
  -4  11  12      261.36      295.72     36.18 o 
  -3  11  12      428.94      509.65     36.50 o 
  -2  11  12       21.35       42.82     23.34 o 
  -1  11  12       24.17       19.94     21.59 o 
   0  11  12      228.35      233.76     36.77 o 
   1  11  12       80.07      112.67     29.58 o 
   2  11  12      138.15      197.35     36.32 o 
   3  11  12      222.40      256.32     40.08 o 
   4  11  12      189.23      147.91     34.05 o 
   5  11  12       19.59       39.46     25.61 o 
  -6  12  12      312.86      304.82     45.40 o 
  -5  12  12     1062.72     1148.89    117.98 o 
  -4  12  12      930.53      869.83     52.52 o 
  -3  12  12       16.18       34.16     21.50 o 
  -2  12  12     1231.21     1244.29     58.97 o 
  -1  12  12     1908.99     1888.43    109.62 o 
   0  12  12       85.11       69.05     26.17 o 
   1  12  12      315.98      287.87     38.03 o 
   2  12  12      999.80      967.41     56.96 o 
   3  12  12      368.49      441.42     42.66 o 
   4  12  12      251.43      289.49     41.53 o 
  -5  13  12       17.47       26.77     24.93 o 
  -4  13  12       22.92       27.32     26.34 o 
  -3  13  12       32.53       27.08     26.57 o 
  -2  13  12        6.18       29.52     33.14 o 
  -1  13  12        0.07        4.60     26.73 o 
   0  13  12      106.19      107.84     29.43 o 
   1  13  12      196.53      265.51     39.22 o 
   2  13  12       10.84       37.79     24.14 o 
   3  13  12       28.61       46.09     27.14 o 
  -4  14  12      582.72      677.30     50.18 o 
  -3  14  12        7.55       18.62     24.02 o 
  -2  14  12      657.35      701.28     58.19 o 
  -1  14  12      400.83      397.00     46.83 o 
   0  14  12       20.49       35.08     25.13 o 
   1  14  12      175.02      207.44     37.47 o 
   2  14  12      829.02      794.09     54.82 o 
 -10   1  13     1051.63      996.25     70.49 o 
  -9   1  13      755.03      694.90     50.17 o 
  -8   1  13       53.92       45.84     23.81 o 
  -7   1  13     1355.26     1414.91     63.77 o 
  -6   1  13     1531.17     1442.86     61.88 o 
  -5   1  13       10.42       -6.49     16.91 o 
  -4   1  13      983.34      918.49     50.64 o 
  -3   1  13     1472.70     1486.18     57.26 o 
  -2   1  13      781.40      800.42     41.75 o 
  -1   1  13      337.84      301.47     20.64 o 
   0   1  13     5606.54     5794.07     78.30 o 
   1   1  13     2478.81     2381.23     59.32 o 
   2   1  13      197.52      199.16     20.99 o 
   3   1  13     1871.93     1747.23     47.51 o 
   4   1  13     2886.47     2737.22     68.98 o 
   5   1  13       59.77       68.04     25.67 o 
   6   1  13      682.08      636.75     46.32 o 
   7   1  13      483.49      513.26     44.33 o 
   8   1  13       64.93       78.64     28.75 o 
 -10   2  13      103.72       99.16     29.85 o 
  -9   2  13      365.00      337.91     39.52 o 
  -8   2  13     1020.81      935.83     55.66 o 
  -7   2  13       58.52       64.92     24.88 o 
  -6   2  13      267.84      320.90     33.93 o 
  -5   2  13      214.97      282.58     31.93 o 
  -4   2  13      100.75      111.34     26.30 o 
  -3   2  13      523.62      409.04     33.39 o 
  -2   2  13     1970.00     2110.72     75.28 o 
  -1   2  13     1051.41      963.32     32.95 o 
   0   2  13     1869.87     2002.87     50.97 o 
   1   2  13      172.31      165.53     21.17 o 
   2   2  13     2238.57     2324.24     53.26 o 
   3   2  13       58.52       44.83     17.71 o 
   4   2  13      475.14      451.65     32.09 o 
   5   2  13      191.21      156.60     27.55 o 
   6   2  13       18.84       -6.71     20.15 o 
   7   2  13       62.64       61.90     27.68 o 
   8   2  13      128.41      137.56     40.94 o 
 -10   3  13       87.65       76.79     26.00 o 
  -9   3  13      134.10      144.98     33.26 o 
  -8   3  13        0.01        4.37     21.55 o 
  -7   3  13      503.52      477.91     40.73 o 
  -6   3  13     1755.80     1857.90     70.45 o 
  -5   3  13      810.71      733.26     52.44 o 
  -4   3  13     1317.48     1226.85     57.54 o 
  -3   3  13     4838.24     4326.96     95.97 o 
  -2   3  13        0.22        0.27     13.19 o 
  -1   3  13      324.95      358.13     22.54 o 
   0   3  13      497.09      387.49     23.83 o 
   1   3  13      943.71     1001.82     35.95 o 
   2   3  13        0.11        4.73     12.95 o 
   3   3  13      609.77      667.18     36.17 o 
   4   3  13      967.50      918.10     43.08 o 
   5   3  13      332.96      326.32     30.97 o 
   6   3  13      210.95      199.44     30.73 o 
   7   3  13     1040.59     1033.70     58.93 o 
   8   3  13       46.78       41.55     30.61 o 
 -10   4  13       48.33       43.29     22.77 o 
  -9   4  13      289.38      262.81     40.73 o 
  -8   4  13     1465.70     1314.03     64.84 o 
  -7   4  13      985.65     1024.88     56.37 o 
  -6   4  13      280.16      291.91     33.08 o 
  -5   4  13     2866.16     2768.55     83.18 o 
  -4   4  13      683.95      765.48     44.86 o 
  -3   4  13        1.77        2.80     17.33 o 
  -2   4  13     3580.67     3504.91    124.67 o 
  -1   4  13     3971.42     4130.88     77.33 o 
   0   4  13       24.15       32.79     14.48 o 
   1   4  13      673.46      746.48     31.63 o 
   2   4  13     1223.01     1187.47     39.55 o 
   3   4  13      360.20      305.54     29.18 o 
   4   4  13      166.75      155.06     27.13 o 
   5   4  13     1407.12     1341.44     53.80 o 
   6   4  13      603.17      555.58     39.26 o 
   7   4  13        7.34       -1.37     26.01 o 
   8   4  13      221.12      251.87     47.76 o 
  -9   5  13        4.74        1.19     21.49 o 
  -8   5  13       19.91       26.11     22.78 o 
  -7   5  13       25.45       34.48     23.05 o 
  -6   5  13      201.03      220.65     35.66 o 
  -5   5  13       24.38       16.70     21.90 o 
  -4   5  13      232.76      272.69     30.42 o 
  -3   5  13     1541.63     1420.88     66.61 o 
  -2   5  13      351.31      366.42     27.58 o 
  -1   5  13      213.31      222.05     25.14 o 
   0   5  13      231.29      260.83     21.45 o 
   1   5  13       13.45       23.25     13.67 o 
   2   5  13       13.16       32.14     16.62 o 
   3   5  13        5.20       -2.26     15.90 o 
   4   5  13      118.40      149.46     26.32 o 
   5   5  13      139.11      124.97     27.81 o 
   6   5  13       65.74       78.81     29.31 o 
   7   5  13      141.30      128.40     33.15 o 
  -9   6  13      176.08      139.96     32.91 o 
  -8   6  13     1328.45     1394.39     67.66 o 
  -7   6  13      858.76      873.82     53.19 o 
  -6   6  13      117.23      137.71     31.23 o 
  -5   6  13     4529.54     4432.90    106.05 o 
  -4   6  13     3242.76     3220.40     88.13 o 
  -3   6  13      117.39       90.63     21.00 o 
  -2   6  13     2686.16     2589.79     64.91 o 
  -1   6  13     2083.78     2117.20     58.39 o 
   0   6  13       46.24       69.44     17.01 o 
   1   6  13      772.03      764.47     37.74 o 
   2   6  13     1479.58     1465.37     55.56 o 
   3   6  13      514.83      479.71     33.20 o 
   4   6  13      379.71      364.56     31.37 o 
   5   6  13     1781.36     1724.73     71.42 o 
   6   6  13     1141.22     1205.42     63.28 o 
   7   6  13        5.75        8.38     23.15 o 
  -9   7  13       13.57        9.75     22.27 o 
  -8   7  13      121.11      145.69     33.59 o 
  -7   7  13        1.56        5.33     20.92 o 
  -6   7  13      409.77      386.96     38.28 o 
  -5   7  13      596.07      556.97     42.20 o 
  -4   7  13       38.31       24.78     20.87 o 
  -3   7  13      240.62      314.71     27.52 o 
  -2   7  13      244.33      237.75     25.97 o 
  -1   7  13       21.93       23.32     16.12 o 
   0   7  13        3.83        8.13     13.95 o 
   1   7  13       44.76       62.23     19.92 o 
   2   7  13       14.76       28.70     18.01 o 
   3   7  13        5.95        5.33     18.02 o 
   4   7  13       34.02       18.32     22.34 o 
   5   7  13       39.66       40.42     25.75 o 
   6   7  13       10.95       27.55     24.51 o 
   7   7  13      209.31      240.15     40.21 o 
  -8   8  13     1556.09     1490.31     70.89 o 
  -7   8  13       63.23       60.65     27.28 o 
  -6   8  13      298.66      352.10     38.54 o 
  -5   8  13      865.37      846.49     50.29 o 
  -4   8  13      785.17      798.42     47.35 o 
  -3   8  13        0.05       -1.98     16.27 o 
  -2   8  13     1031.94     1074.46     55.39 o 
  -1   8  13     1705.42     1710.23     56.54 o 
   0   8  13      919.14      919.54     41.98 o 
   1   8  13     1266.08     1196.46     48.39 o 
   2   8  13     2973.86     2882.94     73.22 o 
   3   8  13       65.40       88.26     27.93 o 
   4   8  13      691.89      729.12     49.68 o 
   5   8  13      529.73      552.56     45.69 o 
   6   8  13      320.67      376.73     41.89 o 
  -8   9  13       14.66       40.93     23.65 o 
  -7   9  13      533.24      506.31     44.61 o 
  -6   9  13     1464.51     1432.39     66.21 o 
  -5   9  13      138.26      117.46     29.95 o 
  -4   9  13      258.38      312.70     29.90 o 
  -3   9  13      539.76      558.93     36.52 o 
  -2   9  13      276.76      309.59     28.73 o 
  -1   9  13       15.76       35.66     18.75 o 
   0   9  13     1016.51     1087.61     46.55 o 
   1   9  13      199.71      219.20     30.11 o 
   2   9  13        4.98       19.78     22.80 o 
   3   9  13      474.53      446.91     41.29 o 
   4   9  13      703.80      721.28     50.39 o 
   5   9  13       19.60       37.47     24.83 o 
   6   9  13      302.88      370.30     45.90 o 
  -7  10  13      146.81      164.45     34.10 o 
  -6  10  13       46.35       70.25     27.24 o 
  -5  10  13      213.69      269.71     38.05 o 
  -4  10  13       21.22       18.77     19.72 o 
  -3  10  13       89.79       97.30     24.88 o 
  -2  10  13      606.94      577.04     37.39 o 
  -1  10  13     1278.33     1348.48     60.55 o 
   0  10  13       99.99       90.24     23.46 o 
   1  10  13      700.91      729.51     48.34 o 
   2  10  13      496.16      498.90     42.70 o 
   3  10  13       88.81      111.22     31.39 o 
   4  10  13       71.24       72.59     28.39 o 
   5  10  13      300.51      415.95     42.43 o 
  -6  11  13     1021.13      920.59     56.31 o 
  -5  11  13       99.29      133.76     38.29 o 
  -4  11  13      310.32      333.11     34.61 o 
  -3  11  13     1009.27     1008.14     54.94 o 
  -2  11  13      347.49      351.22     32.44 o 
  -1  11  13      153.62      140.42     32.19 o 
   0  11  13     1260.51     1230.32     89.19 o 
   1  11  13      861.19      974.13     55.71 o 
   2  11  13        1.33      -10.01     20.54 o 
   3  11  13     1149.07     1273.61     65.64 o 
   4  11  13      663.31      724.26     52.70 o 
  -5  12  13      126.38      151.62     33.73 o 
  -4  12  13      153.30      178.36     35.72 o 
  -3  12  13       11.04       43.23     25.22 o 
  -2  12  13      110.70      119.67     32.21 o 
  -1  12  13        8.64       22.75     27.54 o 
   0  12  13      254.64      323.08     45.09 o 
   1  12  13       84.95      118.56     31.08 o 
   2  12  13        0.01        8.03     22.72 o 
   3  12  13       26.96       57.46     26.19 o 
  -4  13  13      371.00      411.49     42.61 o 
  -3  13  13     1196.57     1209.93     55.98 o 
  -2  13  13       75.98       96.70     32.57 o 
  -1  13  13      270.36      295.73     48.39 o 
   0  13  13      963.08     1028.40     69.68 o 
   1  13  13      793.90      824.43     54.64 o 
   2  13  13        7.47       18.81     22.52 o 
  -1  14  13      161.95      148.77     38.03 o 
 -10   0  14       66.10       42.51     37.76 o 
  -9   0  14      931.85      869.46     79.34 o 
  -8   0  14     1688.92     1570.93    120.68 o 
  -7   0  14        1.18        9.84     32.88 o 
  -6   0  14     1640.76     1563.08     94.00 o 
  -5   0  14     1520.15     1649.00     93.88 o 
  -4   0  14      257.09      204.39     46.57 o 
  -3   0  14      297.70      300.52     44.84 o 
  -2   0  14     1423.61     1645.61     86.82 o 
  -1   0  14      305.28      309.88     56.59 o 
   0   0  14      160.20      152.04     29.96 o 
   1   0  14      459.57      457.06     38.33 o 
   2   0  14     6547.72     6684.38    345.06 o 
   3   0  14      791.31      789.46     50.29 o 
   4   0  14     1447.10     1468.72    143.93 o 
   5   0  14     2259.86     2071.79    238.15 o 
   6   0  14      165.15      170.60     50.18 o 
   7   0  14       64.74       37.97     36.37 o 
 -10   1  14      180.66      234.01     39.79 o 
  -9   1  14       91.14       86.14     28.26 o 
  -8   1  14       20.59       34.14     22.84 o 
  -7   1  14      292.52      295.38     38.43 o 
  -6   1  14       28.99       27.48     22.08 o 
  -5   1  14       99.29       81.64     25.83 o 
  -4   1  14      235.54      251.45     33.67 o 
  -3   1  14       54.97       47.91     21.66 o 
  -2   1  14       68.49       56.07     21.06 o 
  -1   1  14      170.56      237.24     29.53 o 
   0   1  14      756.71      785.37     32.62 o 
   1   1  14      163.56      162.62     21.26 o 
   2   1  14        0.73        8.74     14.71 o 
   3   1  14       15.26       17.82     15.16 o 
   4   1  14       41.82       45.68     20.56 o 
   5   1  14       13.75        1.07     23.73 o 
   6   1  14      103.38       85.88     29.59 o 
   7   1  14        0.92      -18.54     20.85 o 
  -9   2  14      395.02      383.99     40.56 o 
  -8   2  14      672.45      671.75     48.96 o 
  -7   2  14       15.45        1.11     21.32 o 
  -6   2  14      724.23      667.84     46.20 o 
  -5   2  14     2229.95     2323.17     77.94 o 
  -4   2  14     1758.07     1857.26     68.25 o 
  -3   2  14       37.98       82.69     23.60 o 
  -2   2  14      456.12      443.27     39.91 o 
  -1   2  14     1511.47     1485.90     48.34 o 
   0   2  14       52.36       77.26     17.80 o 
   1   2  14     1812.98     1872.47     49.36 o 
   2   2  14     1384.66     1313.46     42.88 o 
   3   2  14       62.39       62.63     20.58 o 
   4   2  14      908.84      812.91     42.22 o 
   5   2  14     1476.42     1491.88     56.44 o 
   6   2  14      447.97      423.48     41.91 o 
   7   2  14        1.74      -21.74     21.99 o 
  -9   3  14      452.96      435.71     43.95 o 
  -8   3  14       18.43       16.94     21.59 o 
  -7   3  14     1120.24     1099.66     59.30 o 
  -6   3  14      785.35      833.21     51.03 o 
  -5   3  14       58.42       71.11     24.88 o 
  -4   3  14      374.15      354.09     34.52 o 
  -3   3  14      286.51      302.60     31.59 o 
  -2   3  14      480.72      521.12     38.14 o 
  -1   3  14      224.10      257.53     25.01 o 
   0   3  14     2011.40     1866.95     48.30 o 
   1   3  14     1384.31     1241.98     44.49 o 
   2   3  14        9.71        4.86     13.85 o 
   3   3  14      335.71      300.44     28.61 o 
   4   3  14      184.36      196.89     29.71 o 
   5   3  14       24.17       27.52     19.90 o 
   6   3  14      314.74      295.41     39.58 o 
   7   3  14      112.65      123.94     37.81 o 
  -9   4  14       85.04      107.29     30.37 o 
  -8   4  14        4.01       11.06     21.93 o 
  -7   4  14      184.05      264.90     38.41 o 
  -6   4  14        0.28        8.38     19.94 o 
  -5   4  14     1540.10     1517.88     64.59 o 
  -4   4  14     2872.01     2910.61     85.54 o 
  -3   4  14      174.67      172.06     30.63 o 
  -2   4  14      662.78      682.55     42.53 o 
  -1   4  14     1003.86     1014.62     42.01 o 
   0   4  14       63.96       88.84     18.85 o 
   1   4  14      598.11      555.22     29.62 o 
   2   4  14       81.82       67.80     20.77 o 
   3   4  14       49.36       67.67     21.39 o 
   4   4  14      128.04      119.43     26.60 o 
   5   4  14      689.09      635.27     41.01 o 
   6   4  14      563.68      614.59     47.75 o 
   7   4  14        8.68       25.17     26.11 o 
  -9   5  14      484.48      522.27     46.00 o 
  -8   5  14        2.86       10.22     22.88 o 
  -7   5  14     1237.06     1133.10     60.82 o 
  -6   5  14     1730.32     1769.00     72.17 o 
  -5   5  14      341.84      380.03     37.44 o 
  -4   5  14      546.61      565.91     42.12 o 
  -3   5  14     2794.39     2741.61    130.47 o 
  -2   5  14      637.47      752.29     44.39 o 
  -1   5  14     2265.58     2182.41     63.70 o 
   0   5  14     2159.09     2101.03     59.36 o 
   1   5  14     1136.90     1102.91     39.38 o 
   2   5  14      220.12      223.85     27.44 o 
   3   5  14     1109.18      962.67     45.34 o 
   4   5  14      246.23      256.96     31.20 o 
   5   5  14        0.10        3.10     23.14 o 
   6   5  14      264.80      280.90     39.66 o 
   7   5  14      582.24      606.57     57.49 o 
  -9   6  14       99.85      116.08     30.87 o 
  -8   6  14      160.20      193.26     36.58 o 
  -7   6  14       21.79       30.01     24.19 o 
  -6   6  14       46.93       64.84     25.42 o 
  -5   6  14        6.66       36.72     23.11 o 
  -4   6  14       22.44       20.63     20.62 o 
  -3   6  14      445.82      450.93     38.06 o 
  -2   6  14       10.10       -1.51     15.38 o 
  -1   6  14        1.53        9.03     16.44 o 
   0   6  14       11.20       17.13     16.51 o 
   1   6  14      124.46      141.45     25.33 o 
   2   6  14       48.70       33.50     18.89 o 
   3   6  14       38.11        8.33     17.39 o 
   4   6  14       49.79       31.71     24.88 o 
   5   6  14        0.34        6.72     23.12 o 
   6   6  14       10.76       -4.96     22.12 o 
  -8   7  14       49.33       86.43     27.73 o 
  -7   7  14     1096.74     1031.16     60.31 o 
  -6   7  14      980.11     1025.23     57.56 o 
  -5   7  14       41.71        9.68     21.98 o 
  -4   7  14     1019.13     1057.03     54.90 o 
  -3   7  14      840.53      770.85     47.12 o 
  -2   7  14      373.58      371.19     29.70 o 
  -1   7  14      685.07      717.61     38.52 o 
   0   7  14     3374.00     3184.77     74.13 o 
   1   7  14     1059.72     1113.41     47.72 o 
   2   7  14      547.47      508.36     35.37 o 
   3   7  14     1077.47     1060.82     56.34 o 
   4   7  14      417.67      396.38     39.44 o 
   5   7  14       11.32        2.56     23.18 o 
   6   7  14      679.60      728.81     53.69 o 
  -8   8  14       25.04       51.36     26.03 o 
  -7   8  14      140.38      169.95     33.43 o 
  -6   8  14       46.05       40.02     23.90 o 
  -5   8  14      229.85      257.36     36.66 o 
  -4   8  14      653.26      716.10     47.70 o 
  -3   8  14      373.79      376.14     36.79 o 
  -2   8  14      962.62      971.26     47.32 o 
  -1   8  14      369.10      378.76     31.13 o 
   0   8  14       32.61       46.57     23.69 o 
   1   8  14      100.66       99.82     24.21 o 
   2   8  14       23.57        3.81     20.92 o 
   3   8  14       62.42       92.95     29.20 o 
   4   8  14      153.54      148.68     33.05 o 
   5   8  14      191.15      158.42     35.18 o 
  -7   9  14      533.19      575.39     47.52 o 
  -6   9  14       34.98       53.89     26.14 o 
  -5   9  14      392.21      333.45     38.64 o 
  -4   9  14     1121.76     1123.61     58.47 o 
  -3   9  14      239.53      262.09     35.19 o 
  -2   9  14        0.27       -7.08     17.47 o 
  -1   9  14      398.66      404.70     37.68 o 
   0   9  14     2050.99     2054.83     77.82 o 
   1   9  14      496.90      496.58     41.03 o 
   2   9  14        3.65        3.20     22.12 o 
   3   9  14      501.73      510.00     44.17 o 
   4   9  14      322.26      345.35     39.22 o 
   5   9  14       60.28       75.78     28.35 o 
  -6  10  14       70.78       92.99     30.31 o 
  -5  10  14      266.85      293.24     43.81 o 
  -4  10  14      248.65      250.09     39.83 o 
  -3  10  14       65.51       56.32     23.32 o 
  -2  10  14      794.12      818.51     44.42 o 
  -1  10  14      348.89      438.07     39.91 o 
   0  10  14       64.56       90.44     32.71 o 
   1  10  14      156.98      159.16     34.28 o 
   2  10  14     1146.57     1319.84     65.12 o 
   3  10  14       88.52       87.67     30.22 o 
   4  10  14      319.64      364.38     39.96 o 
  -6  11  14        0.24       21.23     23.59 o 
  -5  11  14        3.17        7.75     22.18 o 
  -4  11  14      274.68      274.42     38.12 o 
  -3  11  14      611.21      591.85     40.05 o 
  -2  11  14        7.75       11.60     22.23 o 
  -1  11  14      609.34      605.38     59.05 o 
   0  11  14      247.28      237.17     45.79 o 
   1  11  14       52.12       81.23     32.61 o 
   2  11  14        1.54       26.35     24.00 o 
   3  11  14      101.14      172.88     35.30 o 
  -4  12  14      241.46      262.23     41.38 o 
  -3  12  14      144.93      200.29     32.92 o 
  -2  12  14      487.45      446.20     66.14 o 
  -1  12  14      526.03      566.40     52.82 o 
   0  12  14       34.29       24.19     26.96 o 
   1  12  14      536.07      547.24     53.62 o 
   2  12  14      803.87      879.13     57.21 o 
  -2  13  14        4.78        8.69     25.39 o 
  -1  13  14       94.37      112.53     35.97 o 
   0  13  14       26.37       33.76     28.28 o 
  -9   1  15      396.86      425.09     41.93 o 
  -8   1  15      359.41      332.82     40.97 o 
  -7   1  15     2371.95     2323.60     85.63 o 
  -6   1  15     1679.53     1770.84     73.48 o 
  -5   1  15       19.63       35.20     23.62 o 
  -4   1  15     1677.35     1677.58     67.56 o 
  -3   1  15     1463.95     1564.43     63.81 o 
  -2   1  15       34.56       36.57     21.60 o 
  -1   1  15      259.36      281.37     31.78 o 
   0   1  15     2087.38     2084.50     59.12 o 
   1   1  15     1512.40     1402.19     44.66 o 
   2   1  15       44.15       57.35     17.92 o 
   3   1  15     3088.86     2807.12     73.01 o 
   4   1  15     2342.41     2171.89     77.37 o 
   5   1  15       26.64       26.38     25.70 o 
   6   1  15     1025.75     1025.11     60.31 o 
  -9   2  15      240.60      235.75     37.30 o 
  -8   2  15      707.89      701.58     51.15 o 
  -7   2  15        0.60       16.46     21.62 o 
  -6   2  15     1021.32      930.80     55.84 o 
  -5   2  15      326.32      362.85     38.02 o 
  -4   2  15       71.24       41.60     23.58 o 
  -3   2  15       26.08       24.15     21.41 o 
  -2   2  15       15.62        8.19     20.47 o 
  -1   2  15      202.23      255.62     32.13 o 
   0   2  15        8.29        4.30     16.89 o 
   1   2  15       27.08       12.71     14.59 o 
   2   2  15      396.07      369.32     27.22 o 
   3   2  15        7.55       23.44     20.39 o 
   4   2  15      758.79      757.02     43.21 o 
   5   2  15      338.08      360.86     39.19 o 
   6   2  15        5.28       17.57     25.05 o 
  -9   3  15        0.23        7.04     20.63 o 
  -8   3  15       75.60       84.22     27.87 o 
  -7   3  15      580.15      568.39     46.03 o 
  -6   3  15      693.48      706.65     49.70 o 
  -5   3  15      214.10      200.85     35.54 o 
  -4   3  15      343.45      395.14     37.45 o 
  -3   3  15     2836.07     2716.99     83.17 o 
  -2   3  15      642.79      596.24     47.37 o 
  -1   3  15     1422.22     1456.45     60.09 o 
   0   3  15     1906.71     2002.07     58.97 o 
   1   3  15        1.69        5.48     15.24 o 
   2   3  15      465.44      483.04     33.96 o 
   3   3  15     2394.95     2359.18     69.02 o 
   4   3  15      743.73      776.87     44.06 o 
   5   3  15       16.00       16.27     21.42 o 
   6   3  15      114.14      124.00     32.98 o 
  -9   4  15      560.12      607.72     49.79 o 
  -8   4  15      604.70      621.03     48.48 o 
  -7   4  15       67.21       79.54     27.87 o 
  -6   4  15      326.13      309.51     46.62 o 
  -5   4  15     1207.80     1199.31     60.67 o 
  -4   4  15      202.13      238.60     35.12 o 
  -3   4  15       48.77       72.17     25.01 o 
  -2   4  15     1428.99     1387.88     90.25 o 
  -1   4  15     1785.30     1646.31     64.40 o 
   0   4  15       18.83       35.88     18.79 o 
   1   4  15     2412.36     2269.57     56.86 o 
   2   4  15     1232.38     1272.06     57.08 o 
   3   4  15      366.08      365.08     32.77 o 
   4   4  15      454.32      468.20     36.64 o 
   5   4  15      328.23      325.24     35.30 o 
   6   4  15      134.37      140.47     38.82 o 
  -8   5  15       50.85       72.34     26.61 o 
  -7   5  15       27.71        9.02     21.39 o 
  -6   5  15      145.97      145.14     32.52 o 
  -5   5  15       47.09       64.35     26.49 o 
  -4   5  15        7.98       26.26     21.83 o 
  -3   5  15      129.99      119.49     28.85 o 
  -2   5  15       27.96       15.47     21.57 o 
  -1   5  15      110.77      168.36     27.17 o 
   0   5  15      324.50      318.63     28.66 o 
   1   5  15       35.93       63.00     22.80 o 
   2   5  15      595.71      526.28     36.20 o 
   3   5  15      761.44      816.66     49.88 o 
   4   5  15       85.79       82.42     25.81 o 
   5   5  15        8.64       13.79     22.10 o 
   6   5  15       22.57       25.83     25.69 o 
  -8   6  15      423.49      389.21     40.66 o 
  -7   6  15      128.39      164.76     33.93 o 
  -6   6  15      368.89      411.87     40.15 o 
  -5   6  15     1849.41     1752.60     72.69 o 
  -4   6  15      546.71      535.53     42.77 o 
  -3   6  15      442.29      404.49     43.11 o 
  -2   6  15     3703.35     3694.08    212.60 o 
  -1   6  15     2333.84     2197.47     76.34 o 
   0   6  15       40.71       40.63     19.58 o 
   1   6  15     2766.66     2828.64     84.85 o 
   2   6  15     1223.23     1201.91     51.40 o 
   3   6  15        1.14        9.56     19.43 o 
   4   6  15      202.91      233.66     38.60 o 
   5   6  15      452.10      446.45     49.65 o 
  -7   7  15       16.12        8.44     21.09 o 
  -6   7  15        6.11       29.37     23.06 o 
  -5   7  15       73.90      106.14     29.60 o 
  -4   7  15       77.44       88.36     27.69 o 
  -3   7  15      657.65      600.95     44.79 o 
  -2   7  15      104.12      143.09     31.47 o 
  -1   7  15      412.34      405.48     32.38 o 
   0   7  15      260.60      291.96     35.92 o 
   1   7  15        0.93       -4.52     21.79 o 
   2   7  15       75.65       78.85     25.37 o 
   3   7  15        8.56       22.71     23.29 o 
   4   7  15        0.83       -4.56     21.79 o 
   5   7  15       67.18       79.98     28.38 o 
  -7   8  15       20.03       46.52     24.30 o 
  -6   8  15     1357.62     1268.09     65.14 o 
  -5   8  15     1074.77     1172.13     62.44 o 
  -4   8  15        1.05        5.21     19.75 o 
  -3   8  15      602.10      576.10     44.53 o 
  -2   8  15     1420.60     1310.44     67.29 o 
  -1   8  15      896.33      978.81     46.15 o 
   0   8  15        1.53        1.42     22.21 o 
   1   8  15      493.41      495.93     41.89 o 
   2   8  15     1314.86     1256.15     61.56 o 
   3   8  15      443.26      440.77     42.03 o 
   4   8  15      358.48      393.35     42.19 o 
  -6   9  15       67.85       90.98     27.94 o 
  -5   9  15        6.71       20.83     27.42 o 
  -4   9  15      207.59      206.47     37.64 o 
  -3   9  15      495.13      496.24     42.21 o 
  -2   9  15        0.94        9.47     21.73 o 
  -1   9  15      394.98      381.40     38.20 o 
   0   9  15     1245.11     1293.64     62.43 o 
   1   9  15      411.61      429.70     48.36 o 
   2   9  15       79.14      110.70     30.76 o 
   3   9  15      211.47      212.21     37.58 o 
   4   9  15       33.23       61.24     27.01 o 
  -5  10  15      605.82      546.29     53.11 o 
  -4  10  15       12.82       26.84     23.39 o 
  -3  10  15      552.85      565.51     45.90 o 
  -2  10  15      473.65      420.67     40.45 o 
  -1  10  15      149.69      150.44     33.98 o 
   0  10  15       34.61       61.32     30.91 o 
   1  10  15       79.09       70.95     32.61 o 
   2  10  15      388.20      458.33     42.58 o 
   3  10  15       50.82       73.03     27.42 o 
  -4  11  15      423.90      470.86     43.37 o 
  -3  11  15      314.99      389.43     39.70 o 
  -2  11  15       13.79       17.12     23.47 o 
  -1  11  15      341.60      331.63     48.03 o 
   0  11  15      798.10      769.65     61.31 o 
   1  11  15      305.19      339.63     50.83 o 
   2  11  15        5.76       10.83     26.13 o 
  -2  12  15      270.99      277.67     48.57 o 
  -1  12  15      136.42      154.13     38.79 o 
   0  12  15        7.29       31.63     26.41 o 
  -8   0  16     1042.51      983.78    118.69 o 
  -7   0  16       56.17       91.50     42.32 o 
  -6   0  16     1542.29     1413.23     96.23 o 
  -5   0  16     3536.00     3556.75    144.65 o 
  -4   0  16      542.49      529.72     61.64 o 
  -3   0  16      358.26      433.48     54.51 o 
  -2   0  16     1173.18     1292.96     83.79 o 
  -1   0  16     1125.69     1225.84     81.07 o 
   0   0  16      118.39      143.04     42.93 o 
   1   0  16      914.72      891.70     54.29 o 
   2   0  16     1174.04     1030.71     59.42 o 
   3   0  16      851.00      938.86     75.11 o 
   4   0  16      346.36      338.45     59.81 o 
   5   0  16     1649.98     1611.71    103.46 o 
   6   0  16       97.08      116.83     48.52 o 
  -8   1  16       24.47       39.47     24.08 o 
  -7   1  16      353.76      339.12     38.61 o 
  -6   1  16      125.18      160.24     34.29 o 
  -5   1  16        7.32        8.10     22.65 o 
  -4   1  16       71.01       90.21     28.33 o 
  -3   1  16        5.59        9.23     20.60 o 
  -2   1  16      296.66      277.34     34.01 o 
  -1   1  16        1.00      -11.70     19.37 o 
   0   1  16        0.05       -4.55     21.61 o 
   1   1  16      379.69      357.74     29.87 o 
   2   1  16        3.08        4.94     16.52 o 
   3   1  16      272.20      311.35     34.07 o 
   4   1  16      147.56      132.57     33.50 o 
   5   1  16        5.01       -9.72     24.80 o 
   6   1  16       37.24       38.93     27.17 o 
  -8   2  16      356.89      340.01     39.10 o 
  -7   2  16        4.08        5.01     20.99 o 
  -6   2  16      718.38      753.00     51.66 o 
  -5   2  16     2350.78     2313.65     83.69 o 
  -4   2  16     1955.28     1881.64     74.02 o 
  -3   2  16       58.95       54.15     24.92 o 
  -2   2  16     1979.59     2092.05     75.19 o 
  -1   2  16     1042.76     1004.89     52.94 o 
   0   2  16       44.82       57.56     23.52 o 
   1   2  16     1524.36     1336.26     51.21 o 
   2   2  16      965.49      999.95     54.07 o 
   3   2  16       57.42       56.21     23.02 o 
   4   2  16      481.74      494.91     43.41 o 
   5   2  16      790.44      769.47     53.81 o 
   6   2  16      136.48      161.23     36.35 o 
  -8   3  16      138.51      170.27     34.44 o 
  -7   3  16      773.94      752.95     52.70 o 
  -6   3  16      546.71      645.56     48.33 o 
  -5   3  16        5.53       26.23     24.11 o 
  -4   3  16      208.98      300.70     38.95 o 
  -3   3  16      161.17      156.44     31.94 o 
  -2   3  16        4.40        0.01     24.31 o 
  -1   3  16      713.92      675.61     44.89 o 
   0   3  16     1119.75     1210.77     57.06 o 
   1   3  16      722.25      668.64     38.66 o 
   2   3  16      173.83      183.47     30.76 o 
   3   3  16      791.41      753.32     43.71 o 
   4   3  16      263.25      327.74     35.99 o 
   5   3  16        1.42       19.95     24.96 o 
  -8   4  16       10.24       20.50     22.72 o 
  -7   4  16       26.48       20.74     23.47 o 
  -6   4  16       85.49      110.87     31.02 o 
  -5   4  16     1000.08      940.76     55.62 o 
  -4   4  16     1587.81     1380.89     65.10 o 
  -3   4  16        6.26       13.94     21.41 o 
  -2   4  16     1171.67     1115.88     56.97 o 
  -1   4  16      551.40      574.34     43.30 o 
   0   4  16       20.76       21.59     22.55 o 
   1   4  16      971.40     1025.22     53.98 o 
   2   4  16      459.00      493.45     36.78 o 
   3   4  16       54.17       51.45     22.41 o 
   4   4  16      415.87      443.10     37.43 o 
   5   4  16      222.00      261.07     34.63 o 
  -7   5  16      500.70      584.79     47.57 o 
  -6   5  16      567.85      586.43     47.21 o 
  -5   5  16        6.86       11.03     22.54 o 
  -4   5  16      745.58      817.85     51.82 o 
  -3   5  16     1763.11     1799.93     77.36 o 
  -2   5  16      539.56      549.43     43.70 o 
  -1   5  16     1804.22     1654.55     67.05 o 
   0   5  16     3125.15     2984.15     75.95 o 
   1   5  16      386.87      476.22     61.75 o 
   2   5  16      548.78      600.09     39.90 o 
   3   5  16      595.99      548.12     39.20 o 
   4   5  16       95.47      104.12     28.28 o 
   5   5  16      122.33      120.44     32.47 o 
  -7   6  16       20.27       48.53     24.94 o 
  -6   6  16      105.30      112.80     30.41 o 
  -5   6  16       55.29       63.73     27.50 o 
  -4   6  16       14.53       25.65     23.86 o 
  -3   6  16        0.86        8.63     21.69 o 
  -2   6  16        5.03        3.40     21.21 o 
  -1   6  16        0.04        4.84     21.91 o 
   0   6  16        0.19       24.34     23.39 o 
   1   6  16        4.40        5.57     24.52 o 
   2   6  16        8.62       45.02     26.12 o 
   3   6  16       54.15       52.97     23.58 o 
   4   6  16       17.24        6.10     23.81 o 
  -7   7  16      744.30      773.79     54.34 o 
  -6   7  16      201.30      197.91     37.05 o 
  -5   7  16       63.48       64.15     27.03 o 
  -4   7  16     1564.33     1478.36     68.51 o 
  -3   7  16     1194.83     1259.47     72.30 o 
  -2   7  16       81.47      112.71     30.04 o 
  -1   7  16      768.58      728.71     62.33 o 
   0   7  16     1380.27     1536.92     66.79 o 
   1   7  16      516.12      478.58     42.20 o 
   2   7  16      123.37      116.23     32.84 o 
   3   7  16      672.60      753.49     52.02 o 
   4   7  16       74.29       80.03     29.70 o 
  -6   8  16       12.75       12.01     20.50 o 
  -5   8  16       75.68       83.46     28.18 o 
  -4   8  16      246.41      280.22     39.25 o 
  -3   8  16        3.38        2.47     21.37 o 
  -2   8  16      323.38      339.00     37.31 o 
  -1   8  16      463.27      480.32     50.88 o 
   0   8  16       13.26       26.03     24.73 o 
   1   8  16      617.63      611.90     46.69 o 
   2   8  16       30.27       48.67     29.22 o 
   3   8  16       17.81       28.78     23.63 o 
  -5   9  16       56.22       89.90     29.27 o 
  -4   9  16      876.00      824.17     53.99 o 
  -3   9  16      115.61      150.24     33.70 o 
  -2   9  16      176.54      171.27     41.86 o 
  -1   9  16      244.37      347.51     45.61 o 
   0   9  16      322.13      353.22     39.18 o 
   1   9  16      314.47      327.61     46.58 o 
   2   9  16        1.83        6.20     26.13 o 
   3   9  16      283.81      320.35     40.09 o 
  -4  10  16       33.24       63.03     26.32 o 
  -3  10  16      117.48      155.09     34.67 o 
  -2  10  16      438.12      502.76     52.19 o 
  -1  10  16      368.41      449.07     50.03 o 
   0  10  16        5.12       10.78     26.45 o 
   1  10  16      234.27      272.01     45.05 o 
  -2  11  16        5.92       36.49     28.94 o 
  -1  11  16      185.77      210.72     43.53 o 
  -7   1  17     1137.24     1096.16     73.26 o 
  -6   1  17      945.76      990.80     59.52 o 
  -5   1  17        1.29        8.65     23.69 o 
  -4   1  17     1678.53     1654.65     72.43 o 
  -3   1  17     2182.74     2102.60     79.20 o 
  -2   1  17       21.34       32.72     25.65 o 
  -1   1  17     1256.42     1222.83     67.16 o 
   0   1  17      750.41      836.94     50.91 o 
   1   1  17        9.39        4.64     22.32 o 
   2   1  17      280.24      294.48     41.00 o 
   3   1  17     1013.05      963.96     59.61 o 
   4   1  17      502.37      528.34     46.50 o 
   5   1  17        7.73      -23.15     23.15 o 
  -7   2  17       45.62       72.31     26.98 o 
  -6   2  17      132.75      176.35     35.45 o 
  -5   2  17      231.89      323.02     40.10 o 
  -4   2  17       22.72        9.53     23.37 o 
  -3   2  17      174.53      241.96     45.05 o 
  -2   2  17       44.16       83.35     27.37 o 
  -1   2  17       23.84       16.97     23.07 o 
   0   2  17      116.65      152.57     31.93 o 
   1   2  17      391.51      364.26     42.52 o 
   2   2  17      300.45      299.04     38.88 o 
   3   2  17      139.98      134.31     29.51 o 
   4   2  17        0.61        4.12     24.37 o 
   5   2  17      187.47      226.28     41.41 o 
  -7   3  17      320.65      289.62     40.87 o 
  -6   3  17      303.18      351.86     42.46 o 
  -5   3  17       59.09       54.89     25.06 o 
  -4   3  17      404.85      419.37     40.89 o 
  -3   3  17     1144.51     1116.83     59.91 o 
  -2   3  17      181.10      192.99     39.82 o 
  -1   3  17      591.53      625.96     45.79 o 
   0   3  17     1839.58     1816.04     71.22 o 
   1   3  17       37.03       36.88     29.19 o 
   2   3  17      858.53      870.30     60.38 o 
   3   3  17      461.90      460.53     38.24 o 
   4   3  17       25.06       28.86     27.27 o 
  -7   4  17        1.05       14.94     20.52 o 
  -6   4  17      425.23      517.76     45.09 o 
  -5   4  17      353.50      376.67     39.43 o 
  -4   4  17      180.03      215.00     37.30 o 
  -3   4  17       18.36       21.73     23.47 o 
  -2   4  17     1210.34     1233.74     70.13 o 
  -1   4  17      390.99      425.37     40.54 o 
   0   4  17      197.05      241.86     37.39 o 
   1   4  17     1050.38     1088.91     69.37 o 
   2   4  17      747.58      716.64     50.42 o 
   3   4  17       17.43       29.14     26.19 o 
   4   4  17      266.07      323.52     36.45 o 
  -7   5  17      231.94      253.47     40.83 o 
  -6   5  17       74.50       85.11     28.03 o 
  -5   5  17        4.45       -5.24     20.34 o 
  -4   5  17        3.32       -0.24     20.27 o 
  -3   5  17       52.60       45.89     25.30 o 
  -2   5  17        3.94       15.00     23.54 o 
  -1   5  17       91.86      134.27     31.91 o 
   0   5  17      110.36      113.97     38.67 o 
   1   5  17       11.06       21.80     26.23 o 
   2   5  17      244.93      281.46     39.46 o 
   3   5  17      190.26      220.31     39.64 o 
   4   5  17        1.00       12.22     24.32 o 
  -6   6  17      607.58      618.26     48.65 o 
  -5   6  17      792.43      844.74     55.47 o 
  -4   6  17      211.59      275.09     41.47 o 
  -3   6  17       49.27       73.43     28.03 o 
  -2   6  17     1400.69     1433.25     66.95 o 
  -1   6  17      920.26      990.45     55.87 o 
   0   6  17       26.56       21.98     28.24 o 
   1   6  17     1008.96     1029.65     58.28 o 
   2   6  17      602.49      647.90     49.30 o 
   3   6  17      135.53      156.74     34.83 o 
  -5   7  17       15.80       39.17     24.01 o 
  -4   7  17       34.37       36.66     24.65 o 
  -3   7  17      134.70      172.53     35.53 o 
  -2   7  17       83.17       99.39     29.83 o 
  -1   7  17       28.42       34.96     28.76 o 
   0   7  17      491.02      534.67     53.90 o 
   1   7  17        7.82        6.62     24.13 o 
   2   7  17        3.33       33.07     26.08 o 
   3   7  17        4.60        2.37     25.29 o 
  -5   8  17     1057.90     1046.82     61.25 o 
  -4   8  17       22.33       54.62     25.82 o 
  -3   8  17      478.53      510.97     51.12 o 
  -2   8  17      549.79      530.83     53.11 o 
  -1   8  17      240.64      325.02     45.94 o 
   0   8  17       51.11       48.05     31.68 o 
   1   8  17      407.25      482.01     50.51 o 
   2   8  17      258.49      267.73     44.61 o 
  -3   9  17      413.96      472.63     49.61 o 
  -2   9  17        0.02       27.40     26.44 o 
  -1   9  17      254.01      252.23     47.45 o 
   0   9  17      253.76      342.94     58.45 o 
   1   9  17       61.51       90.59     34.41 o 
  -6   0  18      470.10      456.62     61.73 o 
  -5   0  18     2285.14     2267.77    123.73 o 
  -4   0  18      675.14      685.20     71.24 o 
  -3   0  18     1249.09     1270.74     93.45 o 
  -2   0  18     1656.19     1862.06    107.50 o 
  -1   0  18       10.68       17.08     32.67 o 
   0   0  18      508.32      573.26     84.43 o 
   1   0  18     1090.73     1106.65     82.76 o 
   2   0  18      185.74      169.47     75.56 o 
   3   0  18       12.86       36.40     52.31 o 
  -6   1  18       66.08       65.08     27.85 o 
  -5   1  18       57.01       86.20     29.29 o 
  -4   1  18      150.24      189.90     36.89 o 
  -3   1  18       23.92       41.60     25.98 o 
  -2   1  18        6.00       33.30     25.19 o 
  -1   1  18      171.33      179.78     35.74 o 
   0   1  18       25.00       54.55     26.14 o 
   1   1  18        5.01       22.75     23.86 o 
   2   1  18        0.37       -2.00     26.85 o 
   3   1  18       50.18       40.86     32.84 o 
  -6   2  18      412.66      442.92     43.97 o 
  -5   2  18      852.85      817.49     54.88 o 
  -4   2  18      117.93      105.33     31.10 o 
  -3   2  18      674.84      618.28     48.11 o 
  -2   2  18     1812.75     1746.70     74.37 o 
  -1   2  18      240.48      331.50     45.65 o 
   0   2  18      481.70      487.76     43.22 o 
   1   2  18     1039.34      961.88     66.81 o 
   2   2  18      369.76      355.18     45.80 o 
   3   2  18        0.38       31.58     31.16 o 
  -6   3  18      137.36      170.05     35.30 o 
  -5   3  18      159.66      202.10     38.01 o 
  -4   3  18      710.45      727.76     51.39 o 
  -3   3  18      302.44      346.26     40.35 o 
  -2   3  18        7.57       27.32     24.33 o 
  -1   3  18      635.69      633.28     47.41 o 
   0   3  18      549.22      589.52     46.96 o 
   1   3  18       55.29      109.02     37.07 o 
   2   3  18      262.01      318.10     49.20 o 
   3   3  18      366.48      394.92     43.85 o 
  -6   4  18      401.99      410.69     42.79 o 
  -5   4  18        7.49       26.17     23.11 o 
  -4   4  18      100.45       91.54     29.51 o 
  -3   4  18      205.76      198.27     37.03 o 
  -2   4  18      568.32      558.19     44.59 o 
  -1   4  18      344.17      377.57     40.79 o 
   0   4  18      106.93      112.76     37.78 o 
   1   4  18      950.43     1014.84     69.74 o 
   2   4  18      568.25      552.49     54.85 o 
   3   4  18       10.99        5.02     26.30 o 
  -5   5  18      278.97      278.77     40.46 o 
  -4   5  18      794.50      837.33     54.65 o 
  -3   5  18      435.50      508.96     45.51 o 
  -2   5  18       27.96       28.50     28.88 o 
  -1   5  18      558.92      592.20     46.78 o 
   0   5  18     1369.23     1426.29     80.69 o 
   1   5  18      132.81      177.54     42.33 o 
   2   5  18     1241.45     1152.57     73.91 o 
  -5   6  18       10.18       10.39     24.53 o 
  -4   6  18      127.65      117.05     31.79 o 
  -3   6  18      110.42      136.27     33.20 o 
  -2   6  18        1.55        8.76     21.34 o 
  -1   6  18       11.10       23.79     28.32 o 
   0   6  18        3.21       24.50     30.32 o 
   1   6  18      178.57      210.88     44.53 o 
   2   6  18       86.17      140.40     35.45 o 
  -4   7  18      746.95      755.17     53.08 o 
  -3   7  18      453.97      555.61     46.60 o 
  -2   7  18        2.75       17.15     27.69 o 
  -1   7  18      652.12      662.65     59.00 o 
   0   7  18      608.46      732.85     61.40 o 
   1   7  18        0.95       17.74     26.72 o 
  -5   1  19       58.13      102.77     30.75 o 
  -4   1  19     1444.02     1486.62     72.46 o 
  -3   1  19      943.97      976.56     59.49 o 
  -2   1  19       95.26      136.72     33.19 o 
  -1   1  19     1289.39     1263.31     65.72 o 
   0   1  19      543.76      596.43     54.28 o 
   1   1  19       83.42      107.98     44.13 o 
   2   1  19      234.36      246.58     60.06 o 
  -5   2  19      891.29      838.57     57.07 o 
  -4   2  19      246.02      310.19     40.65 o 
  -3   2  19      211.06      279.22     42.65 o 
  -2   2  19      340.38      351.81     39.78 o 
  -1   2  19        1.06       13.95     23.82 o 
   0   2  19       56.60      101.38     34.41 o 
   1   2  19       91.95       97.30     36.83 o 
   2   2  19      169.81      233.10     57.75 o 
  -4   3  19      725.34      749.68     53.59 o 
  -3   3  19      269.02      295.85     38.23 o 
  -2   3  19       44.91       58.83     26.70 o 
  -1   3  19      327.42      404.16     47.54 o 
   0   3  19      526.57      525.67     53.61 o 
   1   3  19      178.67      231.05     47.39 o 
  -4   4  19       30.07       26.29     23.74 o 
  -3   4  19      197.36      256.58     36.53 o 
  -2   4  19      464.69      484.06     44.08 o 
  -1   4  19      116.36      179.81     37.20 o 
   0   4  19       76.83       82.88     34.47 o 
   1   4  19      692.09      802.89     64.62 o 
  -3   5  19       12.92       17.82     22.20 o 
  -2   5  19       13.88       28.14     24.89 o 
  -1   5  19       55.93       92.22     33.34 o 
   0   5  19      158.70      155.16     41.71 o 
                                                 
